# Supplementary material for: A Definition of “Multitargeticity”: Identifying Potential Multitarget and Selective Ligands Through a Vector Analysis
Source: Front Chem. 2020 Mar 13;8:176. doi: 10.3389/fchem.2020.00176 (PMC7083080; doi:10.3389/fchem.2020.00176)
Supplement: Supplementary file 1 [file Data_Sheet_1.zip]

Archive with 2 entries (2 files):
- DUD.zip
- Supp Info MT training and evaluation sets.xlsx
