# Supplementary material for: A Definition of “Multitargeticity”: Identifying Potential Multitarget and Selective Ligands Through a Vector Analysis
Source: Front Chem. 2020 Mar 13;8:176. doi: 10.3389/fchem.2020.00176 (PMC7083080; doi:10.3389/fchem.2020.00176)
Supplement: Supplementary file 1 [file Data_Sheet_1.zip › Supp Info MT training and evaluation sets.xlsx]

## Sheet: Exp. Training Set
		ki
		Platelet-derived growth factor receptor	Tyrosine-protein kinase ABL1	Mast/stem cell growth factor receptor Kit	Carbonic anhydrase 1	Tyrosine-protein kinase SYK			ABL; PDGFR-β; c-Kit
	Imatinib	2	13	14	31.9	5000
		Platelet-derived growth factor receptor beta	Vascular endothelial growth factor receptor 2 and tyrosine-protein kinase TIE-2 (KDR and TIE2)	Mast/stem cell growth factor receptor Kit	Tyrosine-protein kinase receptor FLT3	Tyrosine Kinase c-Kit Mutant (V559D/T670I)			VEGFR2; c-Kit; PDGFR-β
	Sunitinib	0.075	0.2	0.21	0.23	0.3
		Tyrosine-protein kinase ABL1	Ephrin receptor	Proto-oncogene tyrosine-protein kinase Src (c-Src)					ABL; Src
	Dasatinib	0.016	0.039	0.07
		Epidermal growth factor receptor	Receptor tyrosine-protein kinase erbB-2						EGFR; HER2
	Afatinib	0.1	5
		Mitogen-activated protein kinase kinase kinase kinase 5	Tyrosine-protein kinase Yes	Tyrosine-protein kinase ABL1	Tyrosine-protein kinase ABL2	Proto-oncogene tyrosine-protein kinase Src			ABL; Src
	Bosutinib	0.3	0.4	0.5	0.5	1
		Epidermal growth factor receptor	Receptor tyrosine-protein kinase erbB-2						EGFR; HER2
	Lapatinib	2.8	7
		Tyrosine-protein kinase receptor FLT3	Mast/stem cell growth factor receptor Kit	Platelet-derived growth factor receptor beta	Proto-oncogene tyrosine-protein kinase receptor Ret				VEGFR2; PDGFR-α; PDGFR-β
	nintedanib	0.7	2.7	15	9.8
	Palbociclib	Cyclin-Dependent Kinase 4 (CDK4)	Cyclin-dependent kinase 6/G1/S-specific cyclin D1						CDK4; CDK6
		2	3.8
		Platelet-derived growth factor receptor beta	Mast/stem cell growth factor receptor Kit	Vascular endothelial growth factor receptor 1	Macrophage colony-stimulating factor 1 receptor				VEGFR2; c-Kit; PDGFR-β
	Pazopanib	2	2.3	14	7.9
		Platelet-derived growth factor receptor beta	Homeodomain-interacting protein kinase 4	Tyrosine-protein kinase receptor FLT3	Proto-oncogene tyrosine-protein kinase receptor Ret	Vascular endothelial growth factor receptor 1	Tyrosine-protein kinase ABL1	Mast/stem cell growth factor receptor Kit	RET; VEGFR2; PDGFR-β; BRaf; c-Kit
	Sorafenib	2	2.7	3	7.4	14	17	1.8
		Mast/stem cell growth factor receptor Kit	Epidermal growth factor receptor
	Vandetanib	2	4.8
		Epidermal growth factor receptor	Serine/threonine-protein kinase GAK	Tyrosine-protein kinase ABL1	Mast/stem cell growth factor receptor Kit
	Gefitinib	0.52	13	400	1800
		Epidermal growth factor receptor	Mast/stem cell growth factor receptor Kit	Tyrosine-protein kinase ABL1
	Erlotinib	0.35	13	31
		nM								pM
	Molecule	l1	l2	l3	l4	l5	l6	l7	a1	a2	a3	a4	a5	a6	a7	F	n	a12	a23	a34	a45	a56	a67	a78	1st Mti	2nd Mti	P	S
	Dasatinib	0.016	0.039	0.07					0.360674	0.272958	0.235377					0.509896	3	1.50102	0.859707	0.639274					0.879594	0.634475	0.164293	0.0129565
	Sunitinib	0.075	0.2	0.21	0.23	0.3			0.231616	0.188739	0.187017	0.183888	0.175322			0.434507	5	1.42074	0.943408	0.92627	0.895539	0.814047			0.96089	0.784989	0.146572	0.00163401
	Bosutinib	0.3	0.4	0.5	0.5	1			0.175322	0.166904	0.160911	0.160911	0.144765			0.362404	5	1.1702	1.06052	0.985728	0.985728	0.79783			0.984647	0.878419	0.140181	0.000302531
	Vandetanib	2	4.8						0.131563	0.117975						0.176712	2	1.10859	0.891414						0.988209	0.891414	0.110072	0.000159981
	Lapatinib	2.8	7						0.125986	0.112948						0.169203	2	1.10882	0.891184						0.988159	0.891184	0.105363	0.000154162
	Pazopanib	2	2.3	14	7.9				0.131563	0.129188	0.104747	0.111425				0.239554	4	1.20649	1.16332	0.764782	0.865411				0.963809	0.811087	0.0936335	0.000818912
	Sorafenib	2	2.7	3	7.4	14	17	1.8	0.131563	0.126566	0.124901	0.112243	0.104747	0.102659	0.133413	0.317547	7	1.20157	1.11203	1.08295	0.874581	0.761665	0.731605	1.23559	0.961418	0.807225	0.0931464	0.000892685
	Imatinib	2	13	14	31.9				0.131563	0.105566	0.104747	0.0964287				0.220734	4	1.42099	0.914898	0.900749	0.763366				0.945474	0.74984	0.0782453	0.00150543
	Nintedanib	0.7	2.7	15	9.8				0.152647	0.126566	0.103995	0.108812				0.248948	4	1.50389	1.0339	0.698025	0.764185				0.910714	0.68304	0.0774296	0.00352263
	Afatinib	0.1	5						0.217147	0.11741						0.246856	2	1.54757	0.452428						0.700165	0.452428	0.055294	0.0286585
	Erlotinib	0.35	13	31					0.170709	0.105566	0.0966955					0.222791	3	1.76132	0.673564	0.565118					0.766015	0.459849	0.0453095	0.016257
	Gefitinib	0.52	13	400	1800				0.159902	0.105566	0.0775241	0.0694285				0.218044	4	2.15119	0.937612	0.505643	0.405553				0.643127	0.305937	0.0214508	0.0270039

## Sheet: Docking Training Set
	Targets	3
	Ligand Number	Name	c kit	PDGFRB	VEGFRB	F	c kit STD	PD STD	VEG STD	1st Mti	2nd MTi	P	S
	12	Sunitinib	-166.018	-131.473	-156.598	263.382	1.19195	0.747519	1.06053	0.962947	0.813581	119.132	1.05037
	7	Nilotinib	-139.184	-154.669	-181.482	276.099	0.76238	0.941455	1.29616	0.952988	0.778186	118.216	1.66225
	4	Lenvatinib	-166.221	-128.357	-167.95	268.909	1.14626	0.683517	1.17023	0.943773	0.775999	113.703	1.95544
	6	Motesanib	-137.428	-115.189	-135.304	224.638	1.12281	0.78882	1.08837	0.975829	0.850012	107.577	0.470185
	8	Nintedanib	-144.126	-123.103	-162.007	249.345	1.00232	0.731235	1.26645	0.951553	0.781494	107.053	1.52395
	2	Imatinib	-193.874	-130.721	-163.193	285.144	1.38686	0.630498	0.982644	0.903805	0.690973	102.811	4.89388
	9	Pazopanib	-188.47	-128.874	-155.747	276.381	1.39505	0.652281	0.952672	0.909169	0.694926	100.816	4.42167
	3	Irinotecan	-177.217	-119.009	-162.411	268.228	1.30955	0.590571	1.09988	0.897758	0.6981	97.0556	4.78009
	0	Dasatinib	-198.42	-130.837	-157.749	285.261	1.45147	0.631101	0.917426	0.890538	0.660033	96.8054	6.12885
	10	Regorafenib	-165.122	-112.327	-152.351	251.184	1.29642	0.599936	1.10364	0.903205	0.706368	92.5229	4.1218
	1	Idelalisib	-138.679	-104.796	-129.549	216.788	1.22764	0.701036	1.07132	0.947301	0.779178	92.3845	1.45653
	11	Sorafenib	-201.565	-119.766	-154.846	280.98	1.54384	0.545052	0.911111	0.837672	0.587432	79.8263	10.8644
	5	Letrozole	-137.886	-98.3912	-114.843	204.652	1.36186	0.693431	0.944713	0.926736	0.724331	79.3136	2.38633

## Sheet: Experimental Set Docking
	Targets	3
	Ligand	Name	4D8N	3VW7	S1P1	F	4D8N STD	3VW7 STD	S1P1 Norm	S	1st MT i	2nd MT i	P	S2
	101	Zb0Ad4	-210.192	-174.849	-177.94	326.214	1.24551	0.861872	0.892614	0.174058	0.971934	0.825942	151.192	0.920067
	102	Zb0C0l1	-193.363	-161.321	-188.941	314.821	1.13172	0.787726	1.08055	0.151547	0.97538	0.848453	150.42	0.678181
	140	Zc0B0l1	-190.051	-160.902	-176.843	305.421	1.16162	0.832616	1.00577	0.134375	0.981756	0.865625	149.855	0.432298
	154	Zd0Ap2	-167.131	-153.447	-165.51	280.842	1.06246	0.895599	1.04195	0.0742961	0.99429	0.925704	149.24	0.0687916
	98	Zb0Ad1	-202.526	-164.461	-183.77	319.117	1.20832	0.796797	0.99488	0.168044	0.971705	0.831956	148.944	0.87605
	173	Wc0E0	-173.885	-160.26	-157.518	284.132	1.12358	0.9544	0.92202	0.0883788	0.992468	0.911621	148.419	0.1092
	136	Zc0As1	-180.281	-158.886	-164.481	291.204	1.14981	0.893093	0.957099	0.109106	0.988521	0.890894	148.064	0.210565
	80	Za0C0l1	-201.919	-164.168	-176.172	314.259	1.23851	0.818694	0.942797	0.176097	0.970419	0.823903	145.065	0.945127
	210	Zc0H1	-186.188	-170.666	-156.606	297.184	1.17754	0.989383	0.833081	0.140823	0.980281	0.859177	144.51	0.476454
	153	Zd0Ap1	-163.947	-151.657	-151.061	269.625	1.10919	0.949127	0.941682	0.0772696	0.994237	0.92273	142.812	0.0693191
	209	Zc0G0	-196.194	-165.782	-164.229	304.872	1.24239	0.887076	0.870534	0.171528	0.972754	0.828472	141.853	0.822608
	152	Zd0Ap0	-165.436	-147.3	-160.563	273.581	1.097	0.869668	1.03333	0.0957548	0.990528	0.904245	141.475	0.143267
	183	Xb0E0	-181.635	-152.215	-169.294	291.241	1.16685	0.819468	1.01368	0.142149	0.979413	0.857851	141.276	0.492078
	77	Za0Ad2	-189.808	-157.838	-166.408	297.71	1.21944	0.84325	0.937306	0.159851	0.975738	0.840149	140.904	0.666628
	67	Yb0C0l1	-181.677	-156.961	-158.976	287.953	1.19421	0.89138	0.914413	0.137646	0.982177	0.862354	140.811	0.407843
	201	Za0D21	-191.907	-158.922	-166.561	299.712	1.22997	0.843494	0.926533	0.166112	0.974	0.833888	140.543	0.747337
	103	Zb0Am0	-194.275	-155.143	-179.319	306.541	1.20497	0.768437	1.02659	0.179205	0.966767	0.820795	140.438	1.05402
	127	Zc0Am2	-184.696	-151.781	-182.576	300.806	1.131	0.763807	1.10519	0.167346	0.969593	0.832654	140.21	0.883708
	111	Zb0Ap3	-212.232	-163.031	-182.551	323.954	1.28758	0.759791	0.952625	0.218059	0.954101	0.781941	139.538	1.87196
	211	Zc0D21	-191.342	-156.565	-167.524	298.645	1.23149	0.82452	0.943986	0.170802	0.972149	0.829198	138.99	0.820227
	190	Ya0H1	-186.934	-152.239	-171.888	296.085	1.19582	0.793121	1.01106	0.164585	0.972422	0.835415	138.871	0.775913
	116	Zb0As3	-206.485	-160.455	-178.768	316.765	1.27475	0.769758	0.955493	0.20855	0.957938	0.79145	138.656	1.60425
	97	Zb0Ad0	-198.84	-162.469	-166.337	305.944	1.2672	0.846018	0.88678	0.189672	0.966854	0.810328	138.389	1.11049
	118	Zb0B0l1	-204.364	-156.831	-185.733	317.58	1.24229	0.731606	1.02611	0.209301	0.954541	0.790699	138.388	1.74456
	113	Zb0As0	-203.947	-158.395	-179.111	314.268	1.26345	0.762088	0.974466	0.205474	0.958412	0.794526	138.166	1.55046
	70	Yb0Ap0	-175.367	-148.792	-161.56	281.059	1.16794	0.840785	0.991273	0.133704	0.982199	0.866296	138.071	0.386205
	57	Ya0C0l1	-170.443	-148.792	-154.954	274.227	1.15893	0.8832	0.957867	0.116443	0.98692	0.883557	138.06	0.24115
	200	Za0H1	-197.527	-157.873	-170.972	305.241	1.25628	0.80251	0.941206	0.18986	0.96564	0.81014	137.866	1.14965
	99	Zb0Ad2	-209.311	-163.46	-175.188	318.153	1.29848	0.791905	0.909618	0.216457	0.95641	0.783543	137.652	1.73313
	181	Xa0H1	-182.203	-155.202	-157.368	286.444	1.21381	0.880716	0.90547	0.151527	0.978531	0.848473	137.307	0.537991
	148	Zd0Am1	-171.843	-148.936	-154.927	275.162	1.17006	0.878906	0.951037	0.123801	0.985291	0.876199	137.15	0.289289
	65	Yb0Ad0	-167.807	-145.748	-155.986	271.539	1.14572	0.864297	0.989985	0.115108	0.986839	0.884892	136.901	0.237504
	143	Zd0Ad2	-167.283	-149.526	-149.021	269.349	1.15716	0.924536	0.918302	0.111159	0.988255	0.888841	136.599	0.203027
	109	Zb0Ap1	-202.88	-160.301	-170.894	309.938	1.28544	0.802499	0.912065	0.206731	0.960168	0.793269	136.296	1.47351
	185	Xb0G0	-186.709	-150.458	-170.268	294.09	1.20918	0.785219	1.0056	0.173126	0.969628	0.826874	136.133	0.892815
	42	Xb0Ad1	-170.522	-144.967	-161.4	275.94	1.14565	0.827997	1.02635	0.131013	0.982317	0.868987	135.994	0.369081
	206	Zb0D21	-195.853	-154.696	-171.964	303.086	1.25271	0.781536	0.965752	0.193875	0.963335	0.806125	135.889	1.24389
	74	Yb0B0l1	-173.832	-147.019	-159.015	277.701	1.17551	0.840839	0.983653	0.137116	0.981417	0.862884	135.776	0.408526
	158	Zd0As1	-167.518	-144.049	-157.031	271.056	1.14585	0.847276	1.00687	0.121989	0.98496	0.878011	135.337	0.287122
	119	Zc0Ad0	-176.24	-150.115	-154.951	278.576	1.20072	0.871125	0.928156	0.143827	0.980457	0.856173	135.013	0.452078
	100	Zb0Ad3	-207.977	-157.728	-180.333	317.258	1.28922	0.741505	0.969275	0.224657	0.950442	0.775343	134.981	2.03934
	126	Zc0Am1	-177.602	-149.573	-157.223	280.417	1.2034	0.853531	0.943073	0.148396	0.978999	0.851604	134.978	0.504559
	124	Zc0C0l1	-194.946	-157.149	-164.494	299.596	1.27021	0.825413	0.904374	0.19377	0.965155	0.80623	134.596	1.16788
	130	Zc0Ap0	-182.353	-148.351	-165.31	287.381	1.2079	0.799439	0.992664	0.166833	0.972176	0.833167	134.392	0.770189
	142	Zd0Ad1	-163.491	-144.435	-148.783	264.059	1.15002	0.897561	0.952414	0.108421	0.9887	0.891579	134.389	0.186773
	96	Za0B0l1	-208.048	-160.093	-174.49	315.215	1.30688	0.773842	0.919282	0.224971	0.952555	0.775029	134.355	1.9425
	43	Xb0C0l1	-173.628	-144.448	-164.279	279.284	1.1595	0.802514	1.03799	0.148192	0.97711	0.851808	134.205	0.546966
	76	Za0Ad1	-182.148	-147.825	-165.439	287.054	1.20793	0.795589	0.996481	0.168356	0.971553	0.831644	133.908	0.79373
	50	Xb0B0l1	-177.648	-146.007	-163.389	282.087	1.18981	0.803718	1.00647	0.157687	0.974815	0.842313	133.726	0.646792
	120	Zc0Ad1	-182.96	-152.918	-156.518	285.23	1.23436	0.862279	0.903357	0.166566	0.974168	0.833434	133.702	0.708576
	205	Zb0H1	-197.474	-155.425	-168.728	302.691	1.27685	0.790975	0.932171	0.204075	0.960579	0.795925	133.612	1.40591
	105	Zb0Am2	-208.651	-156.052	-182.809	318.287	1.28921	0.721144	0.989643	0.232028	0.945984	0.767972	133.502	2.30317
	178	Xa0E0	-195.164	-163.293	-156.908	298.954	1.27853	0.895049	0.826422	0.198933	0.963473	0.801067	133.215	1.25421
	117	Zb0As4	-209.68	-153.679	-201.846	329.127	1.21761	0.654068	1.12832	0.247312	0.931199	0.752688	133.187	3.23326
	104	Zb0Am1	-208.285	-157.066	-178.528	316.109	1.30246	0.74065	0.956889	0.231375	0.948039	0.768625	132.989	2.19417
	129	Zc0Am4	-187.587	-147.9	-172.676	294.755	1.21508	0.755329	1.02959	0.188856	0.96295	0.811144	132.924	1.19074
	95	Za0As4	-204.759	-153.469	-181.654	313.811	1.27724	0.717509	1.00525	0.228539	0.946781	0.771461	132.334	2.20359
	137	Zc0As2	-180.989	-146.564	-162.679	284.082	1.2177	0.798526	0.983779	0.171509	0.970845	0.828491	131.923	0.820122
	207	Zc0E0	-196.404	-165.497	-155.054	300.009	1.28574	0.912919	0.801342	0.207119	0.959994	0.792881	131.841	1.43521
	163	Wa0E0	-175.768	-144.095	-161.39	278.755	1.19276	0.801628	1.00561	0.15973	0.974176	0.84027	131.74	0.663856
	125	Zc0Am0	-181.817	-146.542	-163.516	285.078	1.22029	0.792717	0.986994	0.174798	0.96961	0.825202	131.692	0.874332
	41	Xb0Ad0	-163.204	-139.244	-156.837	265.749	1.13146	0.823631	1.0449	0.129622	0.982427	0.870378	131.195	0.349498
	49	Xb0As1	-170.99	-141.879	-158.921	273.172	1.17541	0.809253	1.01534	0.149876	0.977063	0.850124	131.003	0.54218
	33	Xa0C0l1	-180.688	-149.907	-154.602	281.109	1.23946	0.853133	0.907409	0.170766	0.972824	0.829234	130.926	0.753169
	197	Za0E0	-206.036	-159.068	-168.505	310.076	1.32455	0.789495	0.88595	0.232849	0.950355	0.767151	130.519	2.06947
	134	Zc0Ap4	-201.109	-152.844	-173.5	306.445	1.29205	0.746301	0.961648	0.224446	0.950911	0.775554	130.48	1.94935
	48	Xb0As0	-166	-139.433	-159.873	269.364	1.13935	0.803847	1.0568	0.142737	0.978475	0.857263	130.45	0.477817
	46	Xb0Ap0	-169.237	-140.901	-157.515	270.749	1.17213	0.812483	1.01538	0.147229	0.97787	0.852771	130.353	0.509314
	175	Wc0G0	-180.059	-155.163	-148.319	280.17	1.2391	0.92014	0.840758	0.172149	0.972198	0.827851	130.187	0.774184
	54	XAd0B0l1	-169.247	-141.126	-155.975	269.98	1.17896	0.819731	1.00131	0.146658	0.978346	0.853342	130.133	0.495017
	108	Zb0Ap0	-200.665	-153.852	-169.956	304.667	1.30141	0.765027	0.933563	0.22396	0.952408	0.77604	130.009	1.87485
	64	Ya0B0l1	-185.321	-148.289	-160.934	286.763	1.25292	0.802217	0.944864	0.188084	0.966176	0.811916	129.876	1.05328
	166	Wa0H1	-168.341	-142.001	-151.638	267.389	1.18908	0.846089	0.964826	0.142219	0.980359	0.857781	129.821	0.431219
	114	Zb0As1	-208.286	-157.141	-172.944	313.027	1.32824	0.756025	0.915732	0.241087	0.94563	0.758913	129.699	2.36892
	208	Zc0F0	-205.692	-167.422	-158.759	309.102	1.32848	0.880124	0.791399	0.235075	0.949574	0.764925	129.625	2.11543
	150	Zd0Am3	-176.374	-144.511	-156.424	276.513	1.22056	0.81939	0.960054	0.166194	0.973261	0.833806	129.554	0.709439
	135	Zc0As0	-169.365	-141.015	-154.81	269.325	1.18636	0.82243	0.991212	0.148703	0.977959	0.851297	129.455	0.509633
	106	Zb0Am3	-209.585	-157.333	-173.81	314.467	1.33257	0.75095	0.916475	0.244682	0.94395	0.755318	129.447	2.48997
	56	Ya0Ad1	-174.601	-141.646	-160.97	276.515	1.19613	0.787215	1.01666	0.167354	0.971323	0.832646	129.117	0.766178
	131	Zc0Ap1	-183.234	-144.516	-165.938	286.348	1.22842	0.764127	1.00745	0.189619	0.963441	0.810381	129.077	1.14608
	186	Xb0H1	-172.15	-140.186	-164.109	276.079	1.16646	0.773507	1.06003	0.165943	0.970739	0.834057	129.054	0.773969
	45	Xb0Am1	-167.595	-138.887	-165.401	273.377	1.1275	0.774318	1.09818	0.16003	0.972315	0.83997	128.906	0.699284
	133	Zc0Ap3	-185.288	-143.633	-175.71	292.978	1.1999	0.721041	1.07906	0.20333	0.955213	0.79667	128.722	1.54039
	184	Xb0F0	-182.208	-143.833	-165.599	285.15	1.22492	0.763292	1.01179	0.188644	0.963663	0.811356	128.721	1.12851
	44	Xb0Am0	-159.074	-136.19	-155.988	261.122	1.11336	0.816067	1.07058	0.131227	0.981715	0.868773	128.58	0.361754
	165	Wa0G0	-172.148	-140.146	-160.859	274.138	1.18301	0.784053	1.03294	0.16453	0.971863	0.83547	128.512	0.732702
	182	Xa0D21	-170.368	-142.119	-151.644	268.736	1.20572	0.839024	0.955257	0.153009	0.977448	0.846991	128.451	0.535379
	40	Xa0B0l1	-182.041	-148.069	-155.101	281.282	1.25654	0.831314	0.912149	0.184376	0.968287	0.815624	128.255	0.949562
	180	Xa0G0	-191.681	-155.414	-155.774	291.823	1.29432	0.850869	0.854815	0.208119	0.960543	0.791881	128.155	1.38356
	86	Za0Ap0	-190.948	-148.486	-164.56	292.556	1.278	0.772811	0.949185	0.209351	0.957865	0.790649	127.92	1.48994
	81	Za0Am0	-182.906	-142.382	-178.539	292.581	1.17243	0.710461	1.11711	0.205977	0.953122	0.794023	127.84	1.63106
	156	Zd0Ap4	-170.734	-141.316	-152.132	268.82	1.21014	0.829047	0.96081	0.15803	0.975818	0.84197	127.517	0.593102
	93	Za0As2	-198.083	-148.325	-174.877	303.017	1.28198	0.718814	0.999202	0.229914	0.946459	0.770086	127.511	2.15357
	174	Wc0F0	-179.046	-146.527	-152.957	277.351	1.25023	0.837332	0.912433	0.179579	0.9699	0.820421	127.418	0.865554
	187	Xb0D21	-166.467	-138.164	-153.682	265.365	1.18056	0.813248	1.00619	0.15002	0.977225	0.84998	127.258	0.523475
	71	Yb0Ap1	-164.975	-136.664	-160.24	267.527	1.14083	0.782879	1.07629	0.155773	0.97401	0.844227	127.008	0.625323
	168	Wb0E0	-188.104	-163.826	-146.297	289.18	1.26935	0.962834	0.767815	0.206431	0.958502	0.793569	126.995	1.43023
	69	Yb0Am1	-163.709	-136.782	-153.304	262.701	1.16504	0.813306	1.02165	0.144409	0.978586	0.855591	126.989	0.46902
	164	Wa0F0	-179.423	-158.051	-143.436	278.831	1.24221	0.963905	0.793882	0.184801	0.966772	0.815199	126.873	0.988519
	123	Zc0Ad4	-206.456	-151.652	-177.127	311.442	1.31832	0.711315	0.970365	0.248693	0.939028	0.751307	126.857	2.72652
	144	Zd0Ad3	-175.258	-140.725	-180.005	287.96	1.11126	0.716475	1.17227	0.202024	0.955055	0.797976	126.704	1.50959
	51	Xc0C0l1	-168.467	-150.088	-140.154	265.614	1.20684	0.957882	0.835278	0.154586	0.976926	0.845414	126.655	0.546985
	91	Za0As0	-183.494	-142.12	-167.864	286.438	1.23113	0.738536	1.03033	0.202242	0.95742	0.797758	126.311	1.42414
	47	Xb0Ap1	-171.486	-138.054	-163.047	273.954	1.1755	0.761841	1.06265	0.174592	0.967506	0.825408	126.311	0.897297
	196	Yb0D21	-164.545	-136.244	-154.944	263.904	1.16627	0.799586	1.03414	0.151633	0.976106	0.848367	126.173	0.552045
	191	Ya0D21	-176.496	-139.757	-162.75	277.796	1.21099	0.759307	1.0297	0.185591	0.964229	0.814409	125.947	1.06477
	169	Wb0F0	-183.869	-151.69	-149.879	281.569	1.27928	0.870691	0.850025	0.197664	0.964218	0.802336	125.764	1.1498
	199	Za0G0	-202.672	-156.038	-162.527	303.049	1.34178	0.795345	0.862871	0.243245	0.946505	0.756755	125.323	2.27673
	10	Wa0B0l1	-179.274	-143.741	-154.484	276.886	1.25763	0.8085	0.933869	0.189226	0.966079	0.810774	125.214	1.02609
	112	Zb0Ap4	-204.365	-149.581	-175.961	308.386	1.31748	0.705806	0.976709	0.250259	0.937845	0.749741	125.192	2.76951
	94	Za0As3	-202.255	-149.277	-173.333	305.344	1.31626	0.717014	0.966729	0.245768	0.940695	0.754232	125.078	2.56949
	179	Xa0F0	-190.986	-150.489	-157.238	289.562	1.30509	0.810301	0.88461	0.217853	0.956516	0.782147	125.073	1.5837
	78	Za0Ad3	-207.89	-153.004	-172.603	310.516	1.34468	0.728381	0.926936	0.256854	0.937603	0.743146	124.916	2.87327
	132	Zc0Ap2	-191.844	-147.266	-163.111	291.713	1.29749	0.764564	0.937941	0.221949	0.953082	0.778051	124.892	1.75385
	66	Yb0Ad1	-173.027	-141.361	-150.183	269.214	1.23923	0.827151	0.933614	0.174659	0.971115	0.825341	124.578	0.784155
	121	Zc0Ad2	-189.757	-143.064	-170.712	292.605	1.26169	0.717165	1.02114	0.222805	0.94865	0.777195	124.554	1.93281
	157	Zd0As0	-168.47	-136.075	-157.95	268.042	1.18511	0.773163	1.04173	0.170746	0.969443	0.829254	124.409	0.807426
	36	Xa0Ap0	-171.366	-139.297	-151.65	267.895	1.22756	0.811103	0.96134	0.1722	0.971247	0.8278	124.354	0.765805
	115	Zb0As2	-210.67	-157.06	-168.405	312.106	1.36686	0.759712	0.87343	0.263529	0.936987	0.736471	124.346	2.99225
	167	Wa0D1	-162.447	-138.701	-141.864	256.422	1.20402	0.877746	0.918236	0.145207	0.980176	0.854793	124.04	0.42616
	75	Za0Ad0	-198.653	-146.097	-174.384	302.022	1.29788	0.701984	1.00013	0.243274	0.939897	0.756726	124.021	2.54957
	92	Za0As1	-189.766	-143.78	-166.701	290.642	1.27891	0.734176	0.986914	0.222579	0.950487	0.777421	123.994	1.84927
	12	Wb0Ad1	-165.477	-138.852	-144.666	259.982	1.21537	0.855733	0.928895	0.155192	0.977258	0.844808	123.923	0.529753
	90	Za0Ap4	-193.273	-142.796	-177.797	298.926	1.25411	0.684581	1.06131	0.236516	0.939871	0.763484	123.843	2.45441
	139	Zc0As4	-202.03	-147.018	-176.686	306.02	1.30753	0.692408	1.00006	0.251124	0.935894	0.748876	123.83	2.84428
	68	Yb0Am0	-170.381	-136.8	-156.087	268.528	1.20777	0.778602	1.01362	0.175473	0.968543	0.824527	123.809	0.855781
	188	Ya0E0	-210.483	-157.575	-166.724	311.336	1.37119	0.76849	0.86032	0.265135	0.936693	0.734865	123.729	3.01708
	128	Zc0Am3	-200.006	-145.474	-176.823	304.025	1.29834	0.686866	1.0148	0.249851	0.935605	0.750149	123.194	2.82413
	189	Ya0G0	-207.846	-154.186	-167.101	308.052	1.3657	0.751559	0.882737	0.264079	0.936341	0.735921	122.554	2.9899
	213	Siponimod	-143.919	-184.219	-155.828	280.948	0.787238	1.28985	0.922913	0.212307	0.957643	0.787693	122.356	1.45864
	192	Yb0E0	-177.875	-137.8	-161.384	276.899	1.23796	0.742979	1.01906	0.202525	0.957757	0.797475	122.105	1.36771
	34	Xa0Am0	-167.184	-138.898	-143.955	260.703	1.23372	0.85157	0.914707	0.167265	0.973823	0.832735	122.06	0.659042
	141	Zd0Ad0	-169.798	-140.895	-143.732	263.328	1.24736	0.858852	0.893787	0.175491	0.971471	0.824509	121.776	0.761175
	87	Za0Ap1	-186.179	-139.25	-172.037	289.223	1.24313	0.695418	1.06145	0.227786	0.944297	0.772214	121.764	2.11874
	27	Wc0Ap1	-171.212	-134.845	-159.141	269.857	1.2076	0.749074	1.04332	0.189683	0.962155	0.810317	121.471	1.11842
	23	Wc0C0l1	-175.324	-136.486	-159.613	273.575	1.23212	0.746698	1.02119	0.198736	0.959255	0.801264	121.402	1.27898
	35	Xa0Am1	-181.239	-142.679	-152.844	276.706	1.28703	0.797636	0.915337	0.20857	0.959361	0.79143	121.298	1.35409
	147	Zd0Am0	-167.176	-133.567	-155.711	264.639	1.19718	0.764208	1.03861	0.178858	0.966532	0.821142	121.263	0.914609
	59	Ya0Am1	-182.833	-142.966	-154.022	278.55	1.29248	0.79028	0.917236	0.213212	0.957469	0.786788	121.15	1.45833
	3	Wa0C0l1	-177.638	-142	-149.496	272.155	1.27809	0.816706	0.905207	0.199929	0.962903	0.800071	121.051	1.16538
	146	Zd0C0l1	-180.74	-139.315	-158.548	277.872	1.26923	0.754095	0.976679	0.210947	0.956044	0.789053	121.023	1.48756
	194	Yb0G0	-176.438	-135.916	-163.399	276.23	1.22395	0.72631	1.04974	0.206184	0.954945	0.793816	120.895	1.48153
	32	Xa0Ad1	-165.042	-138.418	-140.856	257.369	1.23367	0.867748	0.898585	0.165706	0.974467	0.834294	120.804	0.628683
	63	Ya0As1	-182.847	-142.399	-154.332	278.44	1.2937	0.784642	0.921658	0.215078	0.95657	0.784922	120.702	1.50162
	177	Wc0D21	-164.182	-133.388	-148.414	258.408	1.21104	0.79936	0.989597	0.16823	0.971792	0.83177	120.593	0.707971
	107	Zb0Am4	-217.824	-149.942	-184.715	322.567	1.36802	0.648228	0.983752	0.294079	0.912999	0.705921	120.029	4.7648
	202	Zb0E0	-215.379	-157.7	-167.006	314.878	1.4036	0.752487	0.843917	0.287816	0.926177	0.712184	119.914	3.8627
	53	XAd0C0l1	-165.552	-135.744	-143.229	257.582	1.23925	0.833166	0.927582	0.173512	0.971618	0.826488	119.423	0.732353
	193	Yb0F0	-182.471	-145.183	-148.344	276.369	1.30777	0.827894	0.864337	0.218133	0.956737	0.781867	119.359	1.5058
	83	Za0Am2	-193.075	-139.541	-177.065	296.819	1.26937	0.663042	1.06759	0.252105	0.931155	0.747895	119.342	2.97432
	58	Ya0Am0	-180.756	-142.923	-148.664	274.227	1.30342	0.814899	0.88168	0.216277	0.957193	0.783723	118.772	1.46579
	160	Zd0As3	-172.301	-137.744	-146.485	264.8	1.27017	0.811767	0.918063	0.195906	0.964074	0.804094	118.515	1.07599
	13	Wb0C0l1	-176.552	-143.822	-143.067	268.93	1.29297	0.85801	0.849025	0.20719	0.960874	0.79281	118.281	1.25868
	151	Zd0Am4	-183.553	-140.718	-154.23	277.993	1.30791	0.768692	0.923402	0.226698	0.951656	0.773302	118.114	1.759
	88	Za0Ap2	-192.409	-139.245	-171.584	293.004	1.29367	0.677537	1.02879	0.252359	0.933375	0.747641	118.049	2.84426
	61	Ya0Ap1	-177.514	-141.746	-145.375	269.698	1.29966	0.828681	0.871656	0.212619	0.958758	0.787381	117.547	1.36541
	28	Wc0As0	-168.751	-132.424	-151.448	262.582	1.23903	0.762998	0.997969	0.194346	0.961942	0.805654	117.49	1.12131
	198	Za0F0	-205.908	-151.203	-162.26	302.636	1.38875	0.748859	0.862387	0.278771	0.930004	0.721229	117.198	3.40941
	159	Zd0As2	-176.326	-137.496	-149.547	268.999	1.289	0.783792	0.927206	0.212577	0.957386	0.787423	117.081	1.40688
	84	Za0Am3	-197.499	-140.252	-173.202	297.784	1.31962	0.665482	1.0149	0.267257	0.92613	0.732743	116.671	3.39421
	2	Wa0Ad1	-169.91	-136.474	-143.154	260.744	1.27388	0.821847	0.90427	0.196565	0.964153	0.803435	116.614	1.06076
	145	Zd0Ad4	-174.623	-132.571	-158.535	270.558	1.24969	0.720274	1.03003	0.217175	0.950827	0.782825	116.269	1.66816
	31	Xa0Ad0	-163.871	-132.84	-141.311	253.907	1.24961	0.821161	0.929228	0.181932	0.968762	0.818068	116.177	0.833125
	162	Zd0B0l1	-186.786	-142.466	-152.264	279.946	1.33555	0.776952	0.887496	0.241524	0.946559	0.758476	116.039	2.08617
	60	Ya0Ap0	-180.207	-138.429	-150.619	272.623	1.31081	0.773483	0.915706	0.227317	0.951695	0.772683	115.745	1.72831
	149	Zd0Am2	-176.028	-131.806	-171.725	279.013	1.19409	0.669489	1.13642	0.234889	0.938022	0.765111	115.611	2.34511
	20	Wb0B0l1	-174.304	-139.061	-142.863	264.82	1.29967	0.827237	0.87309	0.212726	0.958699	0.787274	115.398	1.34331
	37	Xa0Ap1	-172.527	-135.072	-146.088	263.347	1.28759	0.789214	0.923194	0.210586	0.95832	0.789414	115.023	1.33451
	138	Zc0As3	-186.251	-136.014	-163.077	282.459	1.30439	0.695627	0.999987	0.248525	0.937241	0.751475	114.858	2.54356
	89	Za0Ap3	-200.676	-139.894	-173.99	300.189	1.34067	0.651521	1.00781	0.281397	0.918514	0.718603	114.396	3.97408
	6	Wa0Ap0	-162.38	-128.209	-146.273	253.378	1.2321	0.768102	0.999794	0.189428	0.963795	0.810572	114.284	1.00328
	110	Zb0Ap2	-218.419	-150.596	-173.393	316.94	1.42478	0.677319	0.897903	0.313572	0.908894	0.686428	114.163	5.22759
	62	Ya0As0	-178.972	-138.635	-146.694	269.759	1.32051	0.792348	0.887146	0.229913	0.951556	0.770087	114.127	1.73468
	52	Xc0B0l1	-181.073	-141.064	-145.666	271.855	1.33093	0.807755	0.861318	0.235021	0.950017	0.764979	114.066	1.84375
	39	Xa0As1	-174.447	-137.771	-142.913	264.266	1.30727	0.815367	0.877366	0.21874	0.95631	0.78126	113.992	1.45811
	30	Wc0B0l1	-180.749	-135.083	-155.11	273.819	1.30721	0.730123	0.962663	0.237071	0.945101	0.762929	113.99	2.05754
	122	Zc0Ad3	-197.39	-137.513	-175.137	297.566	1.32009	0.640681	1.03923	0.278752	0.917567	0.721248	113.696	3.94771
	55	Ya0Ad0	-176.368	-138.891	-142.932	266.131	1.31755	0.817104	0.865342	0.225407	0.95387	0.774593	113.527	1.59768
	204	Zb0G0	-212.651	-151.503	-164.413	308.553	1.42494	0.723274	0.85179	0.305021	0.916827	0.694979	113.509	4.51943
	170	Wb0G0	-185.012	-144.775	-144.587	275.853	1.34948	0.826332	0.824187	0.247122	0.945289	0.752878	113.346	2.15329
	85	Za0Am4	-212.972	-146.164	-172.435	310.572	1.41072	0.664474	0.924801	0.309261	0.909171	0.690739	112.606	5.03673
	82	Za0Am1	-193.117	-138.267	-162.306	287.672	1.35197	0.693048	0.954982	0.270881	0.928575	0.729119	112.448	3.2134
	171	Wb0H1	-163.699	-126.448	-148.498	254.633	1.23989	0.739801	1.02031	0.204665	0.956797	0.795335	111.873	1.2999
	212	0HM	-185.521	-140.562	-148.181	275.923	1.35623	0.778542	0.86523	0.254365	0.941523	0.745635	111.837	2.36957
	79	Za0Ad4	-205.055	-136.791	-190.028	311.239	1.30219	0.579492	1.11832	0.306672	0.893014	0.693328	111.258	5.89571
	15	Wb0Am1	-173.522	-132.726	-145.138	262.281	1.3131	0.768247	0.918652	0.229753	0.950532	0.770247	110.867	1.72104
	38	Xa0As0	-178.232	-139.331	-141.16	266.657	1.34025	0.819051	0.840696	0.240758	0.94789	0.759242	110.798	1.93151
	4	Wa0Am0	-167.225	-132.218	-137.478	253.665	1.30377	0.815044	0.881183	0.216491	0.957119	0.783509	109.827	1.35957
	5	Wa0Am1	-173.636	-133.224	-142.34	261.072	1.32702	0.781204	0.891771	0.235606	0.948997	0.764394	109.341	1.81128
	161	Zd0As4	-181.815	-133.848	-150.574	271.375	1.34661	0.729801	0.923593	0.25754	0.937455	0.74246	109.052	2.52374
	26	Wc0Ap0	-168.843	-125.847	-150.345	258.745	1.27745	0.70968	1.01287	0.231969	0.944728	0.768031	108.392	1.91533
	14	Wb0Am0	-167.98	-127.84	-143.069	255.008	1.30175	0.753958	0.944288	0.22708	0.950576	0.77292	108.172	1.65236
	73	Yb0As1	-178.916	-126.772	-165.47	274.704	1.27259	0.638907	1.0885	0.266162	0.921801	0.733838	107.286	3.30106
	29	Wc0As1	-172.885	-127.978	-146.289	260.131	1.32511	0.72612	0.94877	0.247206	0.941053	0.752794	106.395	2.18852
	24	Wc0Am0	-169.948	-126.787	-144.267	256.457	1.31742	0.733232	0.949349	0.241168	0.943903	0.758832	106.054	2.00314
	11	Wb0Ad0	-172.807	-129.998	-141.253	258.291	1.34285	0.759935	0.897219	0.248822	0.942904	0.751178	105.623	2.11857
	9	Wa0As1	-172.062	-129.99	-140.269	257.251	1.34207	0.765996	0.891929	0.247287	0.94382	0.752713	105.515	2.06339
	7	Wa0Ap1	-166.791	-128.178	-137.023	251.046	1.32422	0.782062	0.89372	0.233745	0.949733	0.766255	105.479	1.70302
	8	Wa0As0	-155.453	-121.093	-131.794	237.063	1.29001	0.782766	0.927226	0.213378	0.957062	0.786622	103.041	1.254
	203	Zb0F0	-217.196	-147.173	-161.696	308.188	1.49003	0.684144	0.825828	0.351297	0.891568	0.648703	102.909	6.7778
	21	Wc0Ad0	-166.212	-122.97	-141.467	250.521	1.32055	0.72282	0.956625	0.245944	0.941208	0.754056	102.653	2.09141
	172	Wb0D21	-157.815	-118.284	-141.522	242.745	1.26799	0.712316	1.01969	0.227281	0.946612	0.772719	102.514	1.70058
	25	Wc0Am1	-170.061	-125.761	-139.905	253.594	1.34913	0.737794	0.913081	0.257032	0.938277	0.742968	102.066	2.32281
	1	Wa0Ad0	-158.86	-124.167	-129.555	239.663	1.3181	0.80525	0.876651	0.22681	0.953097	0.77319	101.968	1.47199
	18	Wb0As0	-171.388	-126.58	-138.726	254.246	1.36324	0.743604	0.893156	0.264006	0.935896	0.735994	101.11	2.48424
	22	Wc0Ad1	-173.496	-124.641	-144.962	258.167	1.35487	0.699265	0.945862	0.270375	0.929491	0.729625	101.085	2.8415
	155	Zd0Ap3	-172.013	-121.458	-150.267	258.69	1.32643	0.661322	1.01225	0.271666	0.923825	0.728334	100.494	3.09078
	17	Wb0Ap1	-173.028	-123.883	-144.011	256.953	1.36034	0.697328	0.942335	0.273726	0.927953	0.726274	99.9814	2.92567
	214	Vorapaxar	-183.056	-147.72	-128.239	267.91	1.40059	0.912055	0.687357	0.297742	0.916944	0.702258	99.6021	3.82509
	195	Yb0H1	-177.438	-128.027	-137.447	258.393	1.41467	0.736484	0.84885	0.296779	0.921366	0.703221	96.6593	3.48148
	19	Wb0As1	-180.366	-127.55	-139.801	261.429	1.42798	0.714125	0.857894	0.308268	0.914717	0.691732	95.5033	3.9681
	72	Yb0As0	-173.016	-121.65	-140.495	253.914	1.39291	0.68861	0.918483	0.293248	0.918991	0.706752	95.2145	3.48253
	16	Wb0Ap0	-173.692	-125.253	-133.929	252.575	1.41873	0.737762	0.843508	0.299217	0.920316	0.700783	94.0481	3.47688
	176	Wc0H1	-185.708	-127.679	-140.921	265.797	1.46447	0.692245	0.843281	0.334171	0.90076	0.665829	92.0368	5.08915

## Sheet: admetSAR CIS
				admetSAR
	Number	Name	CIS	Blood-Brain Barrier	Probability	Human Intestinal Absorption	Probability2	Caco-2 Permeability	Probability3	P-Gp substrate	Probability4	Distribution	Probability5	Human Ether-a-go-go	Probability6	Carcinogen	Probability7	Acute Oral Toxicity	Probability8	Lethar dose	Unit	SMILES
	1	Wa0Ad0	0.312167	No	0.6924	Sí	0.7119	No	0.7125	Si	0.6718	Mitocondria	0.6162	Débil	0.9383	No	0.9416	III	0.6454	2.2094	LD50, mol/kg	NC1=CC=C(OC(=O)C2=C(OC3=CC=C(C=N3)C(=O)N3CCCC(O)C3)C=CC=C2)C=N1
	2	Wa0Ad1	0.282633	No	0.6647	Sí	0.5055	No	0.7733	Si	0.6659	Mitocondria	0.6048	Débil	0.9156	No	0.9365	III	0.6688	2.2947	LD50, mol/kg	NC1=CC=C(COC(=O)C2=C(OC3=CC=C(C=N3)C(=O)N3CCCC(O)C3)C=CC=C2)C=N1
	3	Wa0C0l1	0.54765	Sí	0.5957	Sí	0.909	No	0.727	Si	0.6695	Mitocondria	0.5821	Débil	0.886	No	0.9039	III	0.6608	2.296	LD50, mol/kg	NC1=CC(OCC2=C(OC3=CC=C(C=N3)C(=O)N3CCCC(O)C3)C=CC=C2)=CC(CO)=N1
	4	Wa0Am0	0.312167	No	0.6924	Sí	0.7119	No	0.7125	Si	0.6718	Mitocondria	0.6162	Débil	0.9383	No	0.9416	III	0.6454	2.4208	LD50, mol/kg	NC1=CC(OC(=O)C2=C(OC3=CC=C(C=N3)C(=O)N3CCCC(O)C3)C=CC=C2)=CC=N1
	5	Wa0Am1	0.282633	No	0.6647	Sí	0.5055	No	0.7733	Si	0.6659	Mitocondria	0.6048	Débil	0.9156	No	0.9365	III	0.6688	2.2947	LD50, mol/kg	NC1=CC(COC(=O)C2=C(OC3=CC=C(C=N3)C(=O)N3CCCC(O)C3)C=CC=C2)=CC=N1
	6	Wa0Ap0	0.312167	No	0.6924	Sí	0.7119	No	0.7125	Si	0.6718	Mitocondria	0.6162	Débil	0.9383	No	0.9416	III	0.6454	2.4208	LD50, mol/kg	NC1=C(OC(=O)C2=C(OC3=CC=C(C=N3)C(=O)N3CCCC(O)C3)C=CC=C2)C=CC=N1
	7	Wa0Ap1	0.282633	No	0.6647	Sí	0.5055	No	0.7733	Si	0.6659	Mitocondria	0.6048	Débil	0.9156	No	0.9365	III	0.6688	2.2947	LD50, mol/kg	NC1=C(COC(=O)C2=C(OC3=CC=C(C=N3)C(=O)N3CCCC(O)C3)C=CC=C2)C=CC=N1
	8	Wa0As0	0.312167	No	0.6924	Sí	0.7119	No	0.7125	Si	0.6718	Mitocondria	0.6162	Débil	0.9383	No	0.9416	III	0.6454	2.4208	LD50, mol/kg	NC1=CC=CC(OC(=O)C2=C(OC3=CC=C(C=N3)C(=O)N3CCCC(O)C3)C=CC=C2)=N1
	9	Wa0As1	0.2853	No	0.6647	Sí	0.5055	No	0.7733	Si	0.6659	Mitocondria	0.6048	Débil	0.9156	No	0.9365	III	0.6848	2.2947	LD50, mol/kg	NC1=CC=CC(COC(=O)C2=C(OC3=CC=C(C=N3)C(=O)N3CCCC(O)C3)C=CC=C2)=N1
	10	Wa0B0l1	0.2853	No	0.6647	Sí	0.5055	No	0.7753	Si	0.6659	Mitocondria	0.6048	Débil	0.9156	No	0.9365	III	0.6848	2.2947	LD50, mol/kg	NC1=CC(OCC2=C(OC3=CC=C(C=N3)C(=O)N3CCCC(O)C3)C=CC=C2)=CC(=N1)C(O)=O
	11	Wb0Ad0	0.533733	Sí	0.6337	Sí	0.6563	No	0.7482	Si	0.5579	Mitocondria	0.6269	Débil	0.8808	No	0.908	III	0.6815	2.2114	LD50, mol/kg	NC1=CC=C(OC(=O)C2CCCN(C2)C(=O)C2=CC=C(OC3=C(CO)C=CC=C3)N=C2)C=N1
	12	Wb0Ad1	0.554483	Sí	0.8103	Sí	0.5933	No	0.7376	Si	0.5403	Mitocondria	0.5953	Débil	0.8894	No	0.8985	III	0.6757	2.1482	LD50, mol/kg	NC1=CC=C(COC(=O)C2CCCN(C2)C(=O)C2=CC=C(OC3=C(CO)C=CC=C3)N=C2)C=N1
	13	Wb0C0l1	0.572467	Sí	0.8155	Sí	0.8313	No	0.7267	Si	0.6084	Mitocondria	0.6988	Débil	0.8464	No	0.904	III	0.646	2.3851	LD50, mol/kg	NC1=CC(OC2CCCN(C2)C(=O)C2=CC=C(OC3=C(CO)C=CC=C3)N=C2)=CC(CO)=N1
	14	Wb0Am0	0.554483	Sí	0.8103	Sí	0.5933	No	0.7376	Si	0.5403	Mitocondria	0.5953	Débil	0.8894	No	0.8985	III	0.6757	2.1482	LD50, mol/kg	NC1=CC(OC(=O)C2CCCN(C2)C(=O)C2=CC=C(OC3=C(CO)C=CC=C3)N=C2)=CC=N1
	15	Wb0Am1	0.3492	Sí	0.7896	No	0.5627	No	0.769	Si	0.5751	Mitocondria	0.6197	Débil	0.8967	No	0.9071	III	0.6396	2.2001	LD50, mol/kg	NC1=CC(COC(=O)C2CCCN(C2)C(=O)C2=CC=C(OC3=C(CO)C=CC=C3)N=C2)=CC=N1
	16	Wb0Ap0	0.533733	Sí	0.6337	Sí	0.6563	No	0.7482	Si	0.5579	Mitocondria	0.6269	Débil	0.8808	No	0.908	III	0.6815	2.2114	LD50, mol/kg	NC1=C(OC(=O)C2CCCN(C2)C(=O)C2=CC=C(OC3=C(CO)C=CC=C3)N=C2)C=CC=N1
	17	Wb0Ap1	0.5704	Sí	0.7817	Sí	0.7032	No	0.7299	Si	0.5515	Mitocondria	0.5427	Débil	0.9043	No	0.918	III	0.6667	2.1046	LD50, mol/kg	NC1=C(COC(=O)C2CCCN(C2)C(=O)C2=CC=C(OC3=C(CO)C=CC=C3)N=C2)C=CC=N1
	18	Wb0As0	0.554483	Sí	0.8103	Sí	0.5933	No	0.7376	Si	0.5403	Mitocondria	0.5953	Débil	0.8894	No	0.8985	III	0.6757	2.1482	LD50, mol/kg	NC1=CC=CC(OC(=O)C2CCCN(C2)C(=O)C2=CC=C(OC3=C(CO)C=CC=C3)N=C2)=N1
	19	Wb0As1	0.326583	Sí	0.6017	No	0.5	No	0.7806	Si	0.5922	Mitocondria	0.6486	Débil	0.8885	No	0.9162	III	0.6453	2.2791	LD50, mol/kg	NC1=CC=CC(COC(=O)C2CCCN(C2)C(=O)C2=CC=C(OC3=C(CO)C=CC=C3)N=C2)=N1
	20	Wb0B0l1	0.52745	Sí	0.6685	Sí	0.6018	No	0.7541	Si	0.5487	Mitocondria	0.6477	Débil	0.8609	No	0.9036	III	0.6786	2.2185	LD50, mol/kg	NC1=CC(OC2CCCN(C2)C(=O)C2=CC=C(OC3=C(CO)C=CC=C3)N=C2)=CC(=N1)C(O)=O
	21	Wc0Ad0	0.506167	Sí	0.5384	Sí	0.626	No	0.7772	Si	0.6027	Mitocondria	0.6028	Débil	0.9035	No	0.9324	III	0.6394	2.2269	LD50, mol/kg	NC1=CC=C(OC(=O)C2=CC(OC3=CC=C(C=N3)C(=O)N3CCCC(CO)C3)=C(CO)C=C2)C=N1
	22	Wc0Ad1	0.531667	Sí	0.7509	Sí	0.5587	No	0.7623	Si	0.5858	Mitocondria	0.5674	Débil	0.9107	No	0.9246	III	0.6309	2.1458	LD50, mol/kg	NC1=CC=C(COC(=O)C2=CC(OC3=CC=C(C=N3)C(=O)N3CCCC(CO)C3)=C(CO)C=C2)C=N1
	23	Wc0C0l1	0.58235	Sí	0.743	Sí	0.911	No	0.7156	Si	0.6272	Mitocondria	0.6438	Débil	0.8855	No	0.9277	III	0.6541	2.3208	LD50, mol/kg	NC1=CC(OC2=CC(OC3=CC=C(C=N3)C(=O)N3CCCC(CO)C3)=C(CO)C=C2)=CC(CO)=N1
	24	Wc0Am0	0.531667	Sí	0.7509	Sí	0.5587	No	0.7623	Si	0.5858	Mitocondria	0.5674	Débil	0.9107	No	0.9246	III	0.6309	2.1458	LD50, mol/kg	NC1=CC(OC(=O)C2=CC(OC3=CC=C(C=N3)C(=O)N3CCCC(CO)C3)=C(CO)C=C2)=CC=N1
	25	Wc0Am1	0.531667	Sí	0.7509	Sí	0.5587	No	0.7623	Si	0.5858	Mitocondria	0.5674	Débil	0.9107	No	0.9246	III	0.6309	2.1458	LD50, mol/kg	NC1=CC(COC(=O)C2=CC(OC3=CC=C(C=N3)C(=O)N3CCCC(CO)C3)=C(CO)C=C2)=CC=N1
	26	Wc0Ap0	0.506167	Sí	0.5384	Sí	0.626	No	0.7772	Si	0.6027	Mitocondria	0.6028	Débil	0.9035	No	0.9324	III	0.6394	2.2269	LD50, mol/kg	NC1=C(OC(=O)C2=CC(OC3=CC=C(C=N3)C(=O)N3CCCC(CO)C3)=C(CO)C=C2)C=CC=N1
	27	Wc0Ap1	0.531667	Sí	0.7509	Sí	0.5587	No	0.7623	Si	0.5858	Mitocondria	0.5674	Débil	0.9107	No	0.9246	III	0.6309	2.1458	LD50, mol/kg	NC1=C(COC(=O)C2=CC(OC3=CC=C(C=N3)C(=O)N3CCCC(CO)C3)=C(CO)C=C2)C=CC=N1
	28	Wc0As0	0.531667	Sí	0.7509	Sí	0.5587	No	0.7623	Si	0.5858	Mitocondria	0.5674	Débil	0.9107	No	0.9246	III	0.6309	2.1458	LD50, mol/kg	NC1=CC=CC(OC(=O)C2=CC(OC3=CC=C(C=N3)C(=O)N3CCCC(CO)C3)=C(CO)C=C2)=N1
	29	Wc0As1	0.506167	Sí	0.5384	Sí	0.626	No	0.7772	Si	0.6027	Mitocondria	0.6028	Débil	0.9035	No	0.9324	III	0.6394	2.2269	LD50, mol/kg	NC1=CC=CC(COC(=O)C2=CC(OC3=CC=C(C=N3)C(=O)N3CCCC(CO)C3)=C(CO)C=C2)=N1
	30	Wc0B0l1	0.506167	Sí	0.5384	Sí	0.626	No	0.7772	Si	0.6027	Mitocondria	0.6028	Débil	0.9035	No	0.9324	III	0.6394	2.2269	LD50, mol/kg	NC1=CC(OC2=CC(OC3=CC=C(C=N3)C(=O)N3CCCC(CO)C3)=C(CO)C=C2)=CC(=N1)C(O)=O
	31	Xa0Ad0	0.828267	Sí	0.9206	Sí	0.9366	No	0.5404	No	0.5949	Núcleo	0.3407	Débil	0.9444	No	0.9461	III	0.627	2.4471	LD50, mol/kg	COC1=CC=C(C=C1CC(=O)OC1=CN=C(N)C=C1)C(=O)C1CC2=C(O1)C=CC=C2
	32	Xa0Ad1	0.833267	Sí	0.9393	Sí	0.9176	No	0.5428	No	0.588	Mitocondria	0.5002	Débil	0.9362	No	0.9366	III	0.6819	2.3076	LD50, mol/kg	COC1=CC=C(C=C1CC(=O)OCC1=CN=C(N)C=C1)C(=O)C1CC2=C(O1)C=CC=C2
	33	Xa0C0l1	0.575067	Sí	0.7943	Sí	0.9665	No	0.6032	Si	0.7033	Núcleo	0.5042	Débil	0.8594	No	0.9338	III	0.5997	2.5226	LD50, mol/kg	COC1=CC=C(C=C1COCC1=CC(N)=NC(CO)=C1)C(=O)C1CC2=C(O1)C=CC=C2
	34	Xa0Am0	0.830817	Sí	0.9393	Sí	0.9012	No	0.5414	No	0.6498	Mitocondria	0.4079	Débil	0.9375	No	0.9342	III	0.6229	2.3758	LD50, mol/kg	COC1=CC=C(C=C1CC(=O)OC1=CC(N)=NC=C1)C(=O)C1CC2=C(O1)C=CC=C2
	35	Xa0Am1	0.81685	Si	0.9676	Si	0.8801	No	0.5664	No	0.5091	Mitocondria	0.3856	Débil	0.9514	No	0.9459	III	0.647	2.47	LD50, mol/kg	COC1=CC=C(C=C1CC(=O)OCC1=CC(N)=NC=C1)C(=O)C1CC2=C(O1)C=CC=C2
	36	Xa0Ap0	0.629967	Si	0.9206	Si	0.9366	No	0.5404	Si	0.5949	Núcleo	0.3407	Débil	0.9444	No	0.9461	III	0.627	939072	LD50, mol/kg	COC1=CC=C(C=C1CC(=O)OC1=CC=CN=C1N)C(=O)C1CC2=C(O1)C=CC=C2
	37	Xa0Ap1	0.64815	Si	0.9404	Si	0.9474	No	0.557	Si	0.5758	Mitocondria	0.5758	Débil	0.9431	No	0.9507	III	0.6831	316698	LD50, mol/kg	COC1=CC=C(C=C1CC(=O)OCC1=CC=CN=C1N)C(=O)C1CC2=C(O1)C=CC=C2
	38	Xa0As0	0.310217	Si	0.9489	No	0.8825	No	0.5703	Si	0.7121	Mitocondria	0.4766	Débil	0.9821	No	0.9257	III	0.5992	733805	LD50, mol/kg	COC1=CC=C(C=C1CC(=O)OC1=CC=CC(N)=N1)C(=O)C1CC2=C(O1)C=CC=C2
	39	Xa0As1	0.636367	Si	0.9121	Si	0.9189	No	0.5719	Si	0.5628	Núcleo	0.3779	Débil	0.9393	No	0.9506	III	0.6601	2.4577	LD50, mol/kg	COC1=CC=C(C=C1CC(=O)OCC1=CC=CC(N)=N1)C(=O)C1CC2=C(O1)C=CC=C2
	40	Xa0B0l1	0.0764167	No	0.6918	No	0.6793	No	0.6512	Si	0.6693	Núcleo	0.4323	Débil	0.9378	No	0.9511	III	0.61	2.4837	LD50, mol/kg	COC1=CC=C(C=C1COCC1=CC(N)=NC(=C1)C(O)=O)C(=O)C1CC2=C(O1)C=CC=C2
	41	Xb0Ad0	0.335933	No	0.8731	Si	0.9657	No	0.5276	Si	0.55	Mitocondria	0.2963	Débil	0.9654	No	0.9264	III	0.5812	2.5288	LD50, mol/kg	CCC1=CC(=CC=C1OC)C(=O)C1CC2=C(O1)C=C(C=C2)C(=O)OC1=CN=C(N)C=C1
	42	Xb0Ad1	0.331383	No	0.8851	Si	0.9517	No	0.52	Si	0.6125	Mitocondria	0.4082	Débil	0.9687	No	0.9143	III	0.6512	2.3813	LD50, mol/kg	CCC1=CC(=CC=C1OC)C(=O)C1CC2=C(O1)C=C(C=C2)C(=O)OCC1=CN=C(N)C=C1
	43	Xb0C0l1	0.389833	No	0.5173	Si	0.9679	No	0.6164	Si	0.6014	Núcleo	0.398	Débil	0.964	No	0.9127	III	0.6131	2.4854	LD50, mol/kg	CCC1=CC(=CC=C1OC)C(=O)C1CC2=C(O1)C=C(OC1=CC(N)=NC(CO)=C1)C=C2
	44	Xb0Am0	0.8023	Si	0.9039	Si	0.9458	No	0.5292	No	0.5208	Mitocondria	0.3659	Débil	0.9592	No	0.9093	III	0.5748	2.4842	LD50, mol/kg	CCC1=CC(=CC=C1OC)C(=O)C1CC2=C(O1)C=C(C=C2)C(=O)OC1=CC(N)=NC=C1
	45	Xb0Am1	0.820217	Si	0.9366	Si	0.9287	No	0.5424	No	0.5358	Mitocondria	0.3161	Débil	0.9774	No	0.9278	III	0.615	2.5426	LD50, mol/kg	CCC1=CC(=CC=C1OC)C(=O)C1CC2=C(O1)C=C(C=C2)C(=O)OCC1=CC(N)=NC=C1
	46	Xb0Ap0	0.520367	No	0.8731	Si	0.9657	No	0.5276	No	0.5566	Mitocondria	0.2963	Débil	0.9654	No	0.9264	III	0.5812	2.5288	LD50, mol/kg	CCC1=CC(=CC=C1OC)C(=O)C1CC2=C(O1)C=C(C=C2)C(=O)OC1=CC=CN=C1N
	47	Xb0Ap1	0.540783	No	0.8879	Si	0.9696	No	0.5353	No	0.6001	Miocondria	0.3801	Débil	0.9734	No	0.9337	III	0.6558	2.3484	LD50, mol/kg	CCC1=CC(=CC=C1OC)C(=O)C1CC2=C(O1)C=C(C=C2)C(=O)OCC1=CC=CN=C1N
	48	Xb0As0	0.826717	Si	0.9119	Si	0.9351	No	0.5614	No	0.6733	Mitocondria	0.4267	Débil	0.9889	No	0.8985	III	0.5526	2.4732	LD50, mol/kg	CCC1=CC(=CC=C1OC)C(=O)C1CC2=C(O1)C=C(C=C2)C(=O)OC1=CC=CC(N)=N1
	49	Xb0As1	0.3524	No	0.837	Si	0.9525	No	0.5485	Si	0.5389	Núcleo	0.3328	Débil	0.9703	No	0.9355	III	0.632	2.5159	LD50, mol/kg	CCC1=CC(=CC=C1OC)C(=O)C1CC2=C(O1)C=C(C=C2)C(=O)OCC1=CC=CC(N)=N1
	50	Xb0B0l1	0.0806667	No	0.6382	No	0.8139	No	0.6353	Si	0.513	Mitocondria	0.3997	Débil	0.9695	No	0.9169	III	0.5627	2.5187	LD50, mol/kg	CCC1=CC(=CC=C1OC)C(=O)C1CC2=C(O1)C=C(OC1=CC(N)=NC(=C1)C(O)=O)C=C2
	51	Xc0C0l1	0.389833	No	0.5173	Si	0.9679	No	0.6164	Si	0.6014	Núcleo	0.398	Débil	0.964	No	0.9127	III	0.6131	2.4854	LD50, mol/kg	CCC1=CC(C(=O)C2CC3=C(O2)C=CC=C3)=C(OC2=CC(N)=NC(CO)=C2)C=C1OC
	52	Xc0B0l1	0.0806667	No	0.6382	No	0.8139	No	0.6353	Si	0.513	Mitocondria	0.3997	Débil	0.9695	No	0.9169	III	0.5627	2.5187	LD50, mol/kg	CCC1=CC(C(=O)C2CC3=C(O2)C=CC=C3)=C(OC2=CC(N)=NC(=C2)C(O)=O)C=C1OC
	53	XAd0C0l1	0.378367	No	0.6362	Si	0.9884	No	0.6603	Si	0.5928	Mitocondria	0.45	Débil	0.9495	No	0.91	III	0.6513	2.2438	LD50, mol/kg	CCC1=CC(=CC=C1OC1=CC(N)=NC(CO)=C1)C(=O)C1CC2=C(O1)C=CC=C2
	54	XAd0B0l1	0.4006	No	0.5132	Si	0.9248	No	0.683	Si	0.5	Mitocondria	0.5169	Débil	0.9575	No	0.9129	III	0.6216	2.2973	LD50, mol/kg	CCC1=CC(=CC=C1OC1=CC(N)=NC(=C1)C(O)=O)C(=O)C1CC2=C(O1)C=CC=C2
	55	Ya0Ad0	0.591133	Si	0.9574	Si	0.9943	No	0.5297	Si	0.6714	Mitocondria	0.4391	Débil	0.7764	No	0.9245	III	0.5656	2.7239	LD50, mol/kg	NC1=CC=C(OC(=O)C(N2CCN(CC2)C(=O)\C=C\C2=CC=CC=C2Cl)C2=CC=C(F)C=C2)C=N1
	56	Ya0Ad1	0.60095	Si	0.9478	Si	0.9771	No	0.62002	Si	0.5998	Mitocondria	0.6847	Débil	0.8185	No	0.9052	III	0.5569	2.6127	LD50, mol/kg	NC1=CC=C(COC(=O)C(N2CCN(CC2)C(=O)\C=C\C2=CC=CC=C2Cl)C2=CC=C(F)C=C2)C=N1
	57	Ya0C0l1	0.248367	No	0.8629	Si	0.98	No	0.658	Si	0.7489	Mitocondria	0.6576	Débil	0.6892	No	0.8888	III	0.544	2.9241	LD50, mol/kg	NC1=CC(OC(N2CCN(CC2)C(=O)\C=C\C2=CC=CC=C2Cl)C2=CC=C(F)C=C2)=CC(CO)=N1
	58	Ya0Am0	0.5854	Si	0.9415	Si	0.993	No	0.5286	Si	0.6388	Mitocondria	0.5102	Débil	0.7293	No	0.9192	III	0.5682	2.7506	LD50, mol/kg	NC1=CC(OC(=O)C(N2CCN(CC2)C(=O)\C=C\C2=CC=CC=C2Cl)C2=CC=C(F)C=C2)=CC=N1
	59	Ya0Am1	0.59655	Si	0.9531	Si	0.9653	No	0.6483	Si	0.6641	Mitocondria	0.672	Débil	0.8625	No	0.9223	III	0.5402	2.673	LD50, mol/kg	NC1=CC(COC(=O)C(N2CCN(CC2)C(=O)\C=C\C2=CC=CC=C2Cl)C2=CC=C(F)C=C2)=CC=N1
	60	Ya0Ap0	0.591133	Si	0.9574	Si	0.9943	No	0.5297	Si	0.6714	Mitocondria	0.4391	Débil	0.7764	No	0.9245	III	0.5656	2.7239	LD50, mol/kg	NC1=C(OC(=O)C(N2CCN(CC2)C(=O)\C=C\C2=CC=CC=C2Cl)C2=CC=C(F)C=C2)C=CC=N1
	61	Ya0Ap1	0.605867	Si	0.9326	Si	0.9858	No	0.6094	Si	0.6094	Mitocondria	0.6803	Débil	0.8414	No	0.9258	III	0.559	2.6097	LD50, mol/kg	NC1=C(COC(=O)C(N2CCN(CC2)C(=O)\C=C\C2=CC=CC=C2Cl)C2=CC=C(F)C=C2)C=CC=N1
	62	Ya0As0	0.601533	Si	0.949	Si	0.9906	No	0.5604	Si	0.6343	Mitocondria	0.489	Débil	0.7845	No	0.941	III	0.5784	2.6912	LD50, mol/kg	NC1=CC=CC(OC(=O)C(N2CCN(CC2)C(=O)\C=C\C2=CC=CC=C2Cl)C2=CC=C(F)C=C2)=N1
	63	Ya0As1	0.59655	Si	0.9531	Si	0.9653	No	0.6483	Si	0.6641	Mitocondria	0.672	Débil	0.8625	No	0.9223	III	0.5402	2.673	LD50, mol/kg	NC1=CC=CC(COC(=O)C(N2CCN(CC2)C(=O)\C=C\C2=CC=CC=C2Cl)C2=CC=C(F)C=C2)=N1
	64	Ya0B0l1	0.0348167	No	0.5166	No	0.8733	No	0.648	Si	0.7345	Mitocondria	0.5321	Débil	0.8102	No	0.9201	III	0.603	2.6176	LD50, mol/kg	NC1=CC(OC(N2CCN(CC2)C(=O)\C=C\C2=CC=CC=C2Cl)C2=CC=C(F)C=C2)=CC(=N1)C(O)=O
	65	Yb0Ad0	0.544467	Si	0.9558	Si	0.9898	No	0.5609	Si	0.835	Mitocondria	0.5013	Débil	0.6688	No	0.9224	III	0.565	2.7422	LD50, mol/kg	NC1=CC=C(OC(=O)C2=CC=C(\C=C\C(=O)N3CCN(CC4=CC=C(F)C=C4)CC3)C(Cl)=C2)C=N1
	66	Yb0Ad1	0.602117	Si	0.9697	Si	0.9699	No	0.6055	Si	0.5827	Mitocondria	0.6886	Débil	0.8305	No	0.8969	III	0.5284	2.6219	LD50, mol/kg	NC1=CC=C(COC(=O)C2=CC=C(\C=C\C(=O)N3CCN(CC4=CC=C(F)C=C4)CC3)C(Cl)=C2)C=N1
	67	Yb0C0l1	0.248367	No	0.8629	Si	0.98	No	0.658	Si	0.7489	Mitocondria	0.6576	Débil	0.6892	No	0.8888	III	0.544	2.9241	LD50, mol/kg	NC1=CC(OC2=CC=C(\C=C\C(=O)N3CCN(CC4=CC=C(F)C=C4)CC3)C(Cl)=C2)=CC(CO)=N1
	68	Yb0Am0	0.56955	Si	0.9647	Si	0.9837	No	0.5421	Si	0.6313	Mitocondria	0.5748	Débil	0.6321	No	0.9099	III	0.5582	2.7126	LD50, mol/kg	NC1=CC(OC(=O)C2=CC=C(\C=C\C(=O)N3CCN(CC4=CC=C(F)C=C4)CC3)C(Cl)=C2)=CC=N1
	69	Yb0Am1	0.5964	Si	0.9725	Si	0.9547	No	0.6429	Si	0.6489	Mitocondria	0.6705	Débil	0.8721	No	0.9153	III	0.5127	2.6845	LD50, mol/kg	NC1=CC(COC(=O)C2=CC=C(\C=C\C(=O)N3CCN(CC4=CC=C(F)C=C4)CC3)C(Cl)=C2)=CC=N1
	70	Yb0Ap0	0.569717	Sí	0.9558	Sí	0.9898	No	0.5609	Sí	0.6835	Mitocondria	0.5013	Débil	0.6688	No	0.9224	III	0.565	2.7422	LD50, mol/kg	NC1=C(OC(=O)C2=CC=C(\C=C\C(=O)N3CCN(CC4=CC=C(F)C=C4)CC3)C(Cl)=C2)C=CC=N1
	71	Yb0Ap1	0.608533	Sí	0.96	Sí	0.9813	No	0.5934	Sí	0.5926	Mitocondria	0.6807	Débil	0.8522	No	0.919	III	0.5313	2.612	LD50, mol/kg	NC1=C(COC(=O)C2=CC=C(\C=C\C(=O)N3CCN(CC4=CC=C(F)C=C4)CC3)C(Cl)=C2)C=CC=N1
	72	Yb0As0	0.583933	Sí	0.9683	Sí	0.978	No	0.5764	Sí	0.6267	Mitocondria	0.5554	Débil	0.7002	No	0.9169	III	0.5669	2.6553	LD50, mol/kg	NC1=CC=CC(OC(=O)C2=CC=C(\C=C\C(=O)N3CCN(CC4=CC=C(F)C=C4)CC3)C(Cl)=C2)=N1
	73	Yb0As1	0.59655	Sí	0.9531	Sí	0.9653	No	0.6483	Sí	0.6641	Mitocondria	0.672	Débil	0.8625	No	0.9223	III	0.5402	2.673	LD50, mol/kg	NC1=CC=CC(COC(=O)C2=CC=C(\C=C\C(=O)N3CCN(CC4=CC=C(F)C=C4)CC3)C(Cl)=C2)=N1
	74	Yb0B0l1	0.4662	Sí	0.5	Sí	0.7929	No	0.6835	Sí	0.7419	Mitocondria	0.5665	Débil	0.7162	No	0.9168	III	0.6132	2.6256	LD50, mol/kg	NC1=CC(OC2=CC=C(\C=C\C(=O)N3CCN(CC4=CC=C(F)C=C4)CC3)C(Cl)=C2)=CC(=N1)C(O)=O
	75	Za0Ad0	0.5934	Sí	0.7474	Sí	1	No	0.5496	Sí	0.6269	Mitocondria	0.6827	Débil	0.9183	No	0.9122	III	0.6094	2.5177	LD50, mol/kg	CC(C)C1=CC=C(CNC2=C(C(=O)OCCC3=CN=C(N)C=C3)C3=C(C=C2)N=C(NC2CC2)N=C3)C=C1
	76	Za0Ad1	0.592583	Sí	0.7175	Sí	1	No	0.5524	Sí	0.6218	Mitocondria	0.593	Débil	0.9532	No	0.9012	III	0.6054	2.5359	LD50, mol/kg	CC(C)C1=CC=C(CNC2=C(C(=O)OCC3=CN=C(N)C=C3)C3=C(C=C2)N=C(NC2CC2)N=C3)C=C1
	77	Za0Ad2	0.5934	Sí	0.7474	Sí	1	No	0.5496	Sí	0.6269	Mitocondria	0.6827	Débil	0.9183	No	0.9122	III	0.6094	2.5177	LD50, mol/kg	CC(C)C1=CC=C(CNC2=C(C(=O)OCCC3=CN=C(N)C=C3)C3=C(C=C2)N=C(NC2CC2)N=C3)C=C1
	78	Za0Ad3	0.5934	Sí	0.7474	Sí	1	No	0.5496	Sí	0.6269	Mitocondria	0.6827	Débil	0.9183	No	0.9122	III	0.6094	2.5177	LD50, mol/kg	CC(C)C1=CC=C(CNC2=C(C(=O)OCCCC3=CN=C(N)C=C3)C3=C(C=C2)N=C(NC2CC2)N=C3)C=C1
	79	Za0Ad4	0.571833	Sí	0.7098	Sí	1	No	0.5738	Sí	0.6903	Mitocondria	0.7072	Débil	0.8936	No	0.9099	III	0.608	2.5305	LD50, mol/kg	CC(C)C1=CC=C(CNC2=C(C(=O)OCCCCC3=CN=C(N)C=C3)C3=C(C=C2)N=C(NC2CC2)N=C3)C=C1
	80	Za0C0l1	0.345033	No	0.544	Sí	1	No	0.5415	Sí	0.7164	Mitocondria	0.6624	Débil	0.7427	No	0.9185	III	0.6694	2.4707	LD50, mol/kg	CC(C)C1=CC=C(CNC2=C(COC3=CC(N)=NC(CO)=C3)C3=C(C=C2)N=C(NC2CC2)N=C3)C=C1
	81	Za0Am0	0.59815	Sí	0.7347	Sí	1	No	0.5077	Sí	0.6267	Mitocondria	0.6284	Débil	0.9118	No	0.9238	III	0.6453	2.5105	LD50, mol/kg	CC(C)C1=CC=C(CNC2=C(C(=O)OC3=CC(N)=NC=C3)C3=C(C=C2)N=C(NC2CC2)N=C3)C=C1
	82	Za0Am1	0.587283	Sí	0.7268	Sí	1	No	0.5817	Sí	0.6543	Mitocondria	0.56	Débil	0.9566	No	0.9118	III	0.5828	2.5609	LD50, mol/kg	CC(C)C1=CC=C(CNC2=C(C(=O)OCC3=CC=NC(N)=C3)C3=C(C=C2)N=C(NC2CC2)N=C3)C=C1
	83	Za0Am2	0.5876	Sí	0.757	Sí	0.9964	No	0.5794	Sí	0.6588	Mitocondria	0.6526	Débil	0.9239	No	0.921	III	0.5861	2.556	LD50, mol/kg	CC(C)C1=CC=C(CNC2=C(C(=O)OCCC3=CC=NC(N)=C3)C3=C(C=C2)N=C(NC2CC2)N=C3)C=C1
	84	Za0Am3	0.5876	Sí	0.757	Sí	0.9964	No	0.5794	Sí	0.6588	Mitocondria	0.6526	Débil	0.9239	No	0.921	III	0.5861	2.556	LD50, mol/kg	CC(C)C1=CC=C(CNC2=C(C(=O)OCCCC3=CC=NC(N)=C3)C3=C(C=C2)N=C(NC2CC2)N=C3)C=C1
	85	Za0Am4	0.56645	Sí	0.719	Sí	0.9967	No	0.6026	Sí	0.7203	Mitocondria	0.6811	Débil	0.9007	No	0.9178	III	0.5848	2.5666	LD50, mol/kg	CC(C)C1=CC=C(CNC2=C(C(=O)OCCCCC3=CC=NC(N)=C3)C3=C(C=C2)N=C(NC2CC2)N=C3)C=C1
	86	Za0Ap0	0.571433	Sí	0.5933	Sí	1	No	0.5153	Sí	0.6435	Mitocondria	0.6401	Débil	0.9044	No	0.9317	III	0.6427	2.5555	LD50, mol/kg	CC(C)C1=CC=C(CNC2=C(C(=O)OC3=CC=CN=C3N)C3=C(C=C2)N=C(NC2CC2)N=C3)C=C1
	87	Za0Ap1	0.592583	Sí	0.7175	Sí	1	No	0.5524	Sí	0.6218	Mitocondria	0.593	Débil	0.9532	No	0.9012	III	0.6054	2.5359	LD50, mol/kg	CC(C)C1=CC=C(CNC2=C(C(=O)OCC3=CC=CN=C3N)C3=C(C=C2)N=C(NC2CC2)N=C3)C=C1
	88	Za0Ap2	0.5876	Sí	0.757	Sí	0.9964	No	0.5794	Sí	0.6588	Mitocondria	0.6525	Débil	0.9239	No	0.921	III	0.5861	2.556	LD50, mol/kg	CC(C)C1=CC=C(CNC2=C(C(=O)OCCC3=CC=CN=C3N)C3=C(C=C2)N=C(NC2CC2)N=C3)C=C1
	89	Za0Ap3	0.5876	Sí	0.757	Sí	0.9964	No	0.5794	Sí	0.6588	Mitocondria	0.6526	Débil	0.9239	No	0.921	III	0.5861	2.556	LD50, mol/kg	CC(C)C1=CC=C(CNC2=C(C(=O)OCCCC3=CC=CN=C3N)C3=C(C=C2)N=C(NC2CC2)N=C3)C=C1
	90	Za0Ap4	0.56645	Sí	0.719	Sí	0.9967	No	0.6026	Sí	0.7203	Mitocondria	0.6811	Débil	0.9007	No	0.9178	III	0.5848	2.5666	LD50, mol/kg	CC(C)C1=CC=C(CNC2=C(C(=O)OCCCCC3=CC=CN=C3N)C3=C(C=C2)N=C(NC2CC2)N=C3)C=C1
	91	Za0As0	0.62985	Sí	0.8145	Sí	1	No	0.5644	Sí	0.5561	Mitocondria	0.5963	Débil	0.9807	No	0.9249	III	0.6151	2.4921	LD50, mol/kg	CC(C)C1=CC=C(CNC2=C(C(=O)OC3=CC=CC(N)=N3)C3=CN=C(NC4CC4)N=C3C=C2)C=C1
	92	Za0As1	0.560183	Sí	0.5795	Sí	1	No	0.5839	Sí	0.6701	Mitocondria	0.5632	Débil	0.9527	No	0.9205	III	0.5785	2.5546	LD50, mol/kg	CC(C)C1=CC=C(CNC2=C(C(=O)OCC3=CC=CC(N)=N3)C3=CN=C(NC4CC4)N=C3C=C2)C=C1
	93	Za0As2	0.5876	Sí	0.757	Sí	0.9964	No	0.5794	Sí	0.6588	Mitocondria	0.6525	Débil	0.9239	No	0.921	III	0.5861	2.556	LD50, mol/kg	CC(C)C1=CC=C(CNC2=C(C(=O)OCCC3=CC=CC(N)=N3)C3=CN=C(NC4CC4)N=C3C=C2)C=C1
	94	Za0As3	0.5876	Sí	0.757	Sí	0.9964	No	0.5794	Sí	0.6588	Mitocondria	0.6525	Débil	0.9239	No	0.921	III	0.5861	2.556	LD50, mol/kg	CC(C)C1=CC=C(CNC2=C(C(=O)OCCCC3=CC=CC(N)=N3)C3=CN=C(NC4CC4)N=C3C=C2)C=C1
	95	Za0As4	0.56645	Sí	0.719	Sí	0.9967	No	0.6026	Sí	0.7203	Mitocondria	0.6811	Débil	0.9007	No	0.9178	III	0.5848	2.5666	LD50, mol/kg	CC(C)C1=CC=C(CNC2=C(C(=O)OCCCCC3=CC=CC(N)=N3)C3=CN=C(NC4CC4)N=C3C=C2)C=C1
	96	Za0B0l1	0.32125	No	0.8491	Sí	1	No	0.5599	Sí	0.7158	Mitocondria	0.7654	Débil	0.9114	No	0.914	III	0.667	2.3917	LD50, mol/kg	CC(C)C1=CC=C(CNC2=C(COC3=CC(N)=NC(=C3)C(O)=O)C3=C(C=C2)N=C(NC2CC2)N=C3)C=C1
	97	Zb0Ad0	0.5968	Sí	0.6654	Sí	1	Sí	0.55	Sí	0.5993	Mitocondria	0.5435	Débil	0.9578	No	0.9444	III	0.6125	2.6648	LD50, mol/kg	CC(C)C1=CC=C(C=C1)C(NC1=C(C)C2=C(C=C1)N=C(NC1CC1)N=C2)C(=O)OC1=CC=C(N)N=C1
	98	Zb0Ad1	0.595467	Sí	0.6423	Sí	1	No	0.5528	Sí	0.5681	Mitocondria	0.6549	Débil	0.9724	No	0.9347	III	0.5915	2.6069	LD50, mol/kg	CC(C)C1=CC=C(C=C1)C(NC1=C(C)C2=C(C=C1)N=C(NC1CC1)N=C2)C(=O)OCC1=CC=C(N)N=C1
	99	Zb0Ad2	0.595817	Sí	0.6946	Sí	1	No	0.5541	Sí	0.6087	Mitocondria	0.7243	Débil	0.9601	No	0.9432	III	0.5857	2.6454	LD50, mol/kg	CC(C)C1=CC=C(C=C1)C(NC1=C(C)C2=C(C=C1)N=C(NC1CC1)N=C2)C(=O)OCCC1=CC=C(N)N=C1
	100	Zb0Ad3	0.595817	Sí	0.6946	Sí	1	No	0.5541	Sí	0.6087	Mitocondria	0.7243	Débil	0.9601	No	0.9432	III	0.5857	2.6454	LD50, mol/kg	CC(C)C1=CC=C(C=C1)C(NC1=C(C)C2=C(C=C1)N=C(NC1CC1)N=C2)C(=O)OCCCC1=CC=C(N)N=C1
	101	Zb0Ad4	0.5767	Sí	0.6559	Sí	1	No	0.5763	Sí	0.6688	Mitocondria	0.7523	Débil	0.947	No	0.9395	III	0.5866	2.6558	LD50, mol/kg	CC(C)C1=CC=C(C=C1)C(NC1=C(C)C2=C(C=C1)N=C(NC1CC1)N=C2)C(=O)OCCCCC1=CC=C(N)N=C1
	102	Zb0C0l1	0.5948	Sí	0.572	Sí	1	No	0.5812	Sí	0.5468	Mitocondria	0.6696	Débil	0.9584	No	0.9189	III	0.6663	2.3977	LD50, mol/kg	CC(C)C1=CC=C(C=C1)C(NC1=C(C)C2=C(C=C1)N=C(NC1CC1)N=C2)OC1=CC(N)=NC(CO)=C1
	103	Zb0Am0	0.594783	s	0.6176	Sí	1	Sí	0.5391	Sí	0.5629	Mitocondria	0.5918	Débil	0.9457	No	0.9439	III	0.6244	2.648	LD50, mol/kg	CC(C)C1=CC=C(C=C1)C(NC1=C(C)C2=C(C=C1)N=C(NC1CC1)N=C2)C(=O)OC1=CC=NC(N)=C1
	104	Zb0Am1	0.594983	Sí	0.69	Sí	1	No	0.5429	Sí	0.604	Mitocondria	0.6404	Débil	0.9786	No	0.936	III	0.5693	2.639	LD50, mol/kg	CC(C)C1=CC=C(C=C1)C(NC1=C(C)C2=C(C=C1)N=C(NC1CC1)N=C2)C(=O)OCC1=CC=NC(N)=C1
	105	Zb0Am2	0.595817	Sí	0.6946	Sí	1	No	0.5542	Sí	0.6087	Mitocondria	0.7243	Débil	0.9601	No	0.9432	III	0.5857	2.6454	LD50, mol/kg	CC(C)C1=CC=C(C=C1)C(NC1=C(C)C2=C(C=C1)N=C(NC1CC1)N=C2)C(=O)OCCC1=CC=NC(N)=C1
	106	Zb0Am3	0.595817	Sí	0.6946	Sí	1	No	0.5541	Sí	0.6087	Mitocondria	0.7243	Débil	0.9601	No	0.9432	III	0.5857	2.6454	LD50, mol/kg	CC(C)C1=CC=C(C=C1)C(NC1=C(C)C2=C(C=C1)N=C(NC1CC1)N=C2)C(=O)OCCCC1=CC=NC(N)=C1
	107	Zb0Am4	0.5767	Sí	0.6559	Sí	1	No	0.5763	Sí	0.6688	Mitocondria	0.7523	Débil	0.947	No	0.9395	III	0.5866	2.6558	LD50, mol/kg	CC(C)C1=CC=C(C=C1)C(NC1=C(C)C2=C(C=C1)N=C(NC1CC1)N=C2)C(=O)OCCCCC1=CC=NC(N)=C1
	108	Zb0Ap0	0.5968	Sí	0.6654	Sí	1	Sí	0.55	Sí	0.5993	Mitocondria	0.5435	Débil	0.9578	No	0.9444	III	0.6125	2.6648	LD50, mol/kg	CC(C)C1=CC=C(C=C1)C(NC1=C(C)C2=C(C=C1)N=C(NC1CC1)N=C2)C(=O)OC1=C(N)N=CC=C1
	109	Zb0Ap1	0.595467	Sí	0.6423	Sí	1	No	0.5528	Sí	0.5681	Mitocondria	0.6549	Débil	0.9724	No	0.9347	III	0.5915	2.6069	LD50, mol/kg	CC(C)C1=CC=C(C=C1)C(NC1=C(C)C2=C(C=C1)N=C(NC1CC1)N=C2)C(=O)OCC1=C(N)N=CC=C1
	110	Zb0Ap2	0.595817	Sí	0.6946	Sí	1	No	0.5541	Sí	0.6087	Mitocondria	0.7243	Débil	0.9601	No	0.9432	III	0.5857	2.6454	LD50, mol/kg	CC(C)C1=CC=C(C=C1)C(NC1=C(C)C2=C(C=C1)N=C(NC1CC1)N=C2)C(=O)OCCC1=C(N)N=CC=C1
	111	Zb0Ap3	0.595817	Sí	0.6946	Sí	1	No	0.5541	Sí	0.6087	Mitocondria	0.7243	Débil	0.9601	No	0.9432	III	0.5857	2.6454	LD50, mol/kg	CC(C)C1=CC=C(C=C1)C(NC1=C(C)C2=C(C=C1)N=C(NC1CC1)N=C2)C(=O)OCCCC1=C(N)N=CC=C1
	112	Zb0Ap4	0.5767	Sí	0.6559	Sí	1	No	0.5763	Sí	0.6688	Mitocondria	0.7523	Débil	0.947	No	0.9395	III	0.5866	2.6558	LD50, mol/kg	CC(C)C1=CC=C(C=C1)C(NC1=C(C)C2=C(C=C1)N=C(NC1CC1)N=C2)C(=O)OCCCCC1=C(N)N=CC=C1
	113	Zb0As0	0.78495	Sí	0.6916	Sí	1	No	0.5083	No	0.511	Mitocondria	0.5751	Débil	0.989	No	0.9437	III	0.5744	2.6603	LD50, mol/kg	CC(C)C1=CC=C(C=C1)C(NC1=C(C)C2=CN=C(NC3CC3)N=C2C=C1)C(=O)OC1=CC=CC(N)=N1
	114	Zb0As1	0.594983	Sí	0.69	Sí	1	No	0.5429	Sí	0.604	Mitocondria	0.6404	Débil	0.9786	No	0.936	III	0.5693	2.639	LD50, mol/kg	CC(C)C1=CC=C(C=C1)C(NC1=C(C)C2=CN=C(NC3CC3)N=C2C=C1)C(=O)OCC1=CC=CC(N)=N1
	115	Zb0As2	0.59385	Sí	0.6451	Sí	0.997	No	0.5619	Sí	0.5729	Mitocondria	0.7361	Débil	0.9486	No	0.9419	III	0.6034	2.609	LD50, mol/kg	CC(C)C1=CC=C(C=C1)C(NC1=C(C)C2=CN=C(NC3CC3)N=C2C=C1)C(=O)OCCC1=CC=CC(N)=N1
	116	Zb0As3	0.595817	Sí	0.6946	Sí	1	No	0.5541	Sí	0.6087	Mitocondria	0.7243	Débil	0.9601	No	0.9432	III	0.5857	2.6454	LD50, mol/kg	CC(C)C1=CC=C(C=C1)C(NC1=C(C)C2=CN=C(NC3CC3)N=C2C=C1)C(=O)OCCCC1=CC=CC(N)=N1
	117	Zb0As4	0.607183	Sí	0.7875	Sí	1	No	0.6077	Sí	0.6695	Mitocondria	0.7034	Débil	0.9501	No	0.9478	III	0.6272	2.5714	LD50, mol/kg	CC(C)C1=CC=C(C=C1)C(NC1=CC2=CN=C(NC3CC3)N=C2C=C1)C(=O)OCCCCC1=CC=CC(N)=N1
	118	Zb0B0l1	0.378333	No	0.7005	Sí	1	No	0.5501	Sí	0.56	Mitocondria	0.7143	Débil	0.992	No	0.9286	III	0.6099	2.5537	LD50, mol/kg	CC(C)C1=CC=C(C=C1)C(NC1=C(C)C2=C(C=C1)N=C(NC1CC1)N=C2)OC1=CC(N)=NC(=C1)C(O)=O
	119	Zc0Ad0	0.58125	Sí	0.7105	Sí	1	No	0.5088	Sí	0.6722	Mitocondria	0.548	Débil	0.9227	No	0.916	III	0.6105	2.6499	LD50, mol/kg	CC(C)C1=C(C=C(CNC2=C(C)C3=C(C=C2)N=C(NC2CC2)N=C3)C=C1)C(=O)OC1=CC=C(N)N=C1
	120	Zc0Ad1	0.5957	Sí	0.7684	Sí	1	No	0.5498	Sí	0.6178	Mitocondria	0.5213	Débil	0.952	No	0.8756	III	0.596	2.5768	LD50, mol/kg	CC(C)C1=C(C=C(CNC2=C(C)C3=C(C=C2)N=C(NC2CC2)N=C3)C=C1)C(=O)OCC1=CC=C(N)N=C1
	121	Zc0Ad2	0.596167	Sí	0.821	Sí	1	No	0.5436	Sí	0.6558	Mitocondria	0.5934	Débil	0.9341	No	0.8942	III	0.5835	2.5971	LD50, mol/kg	CC(C)C1=C(C=C(CNC2=C(C)C3=C(C=C2)N=C(NC2CC2)N=C3)C=C1)C(=O)OCCC1=CC=C(N)N=C1
	122	Zc0Ad3	0.596167	Sí	0.821	Sí	1	No	0.5436	Sí	0.6558	Mitocondria	0.5934	Débil	0.9341	No	0.8942	III	0.5835	2.5971	LD50, mol/kg	CC(C)C1=C(C=C(CNC2=C(C)C3=C(C=C2)N=C(NC2CC2)N=C3)C=C1)C(=O)OCCCC1=CC=C(N)N=C1
	123	Zc0Ad4	0.5769	Sí	0.7907	Sí	1	No	0.5678	Sí	0.7174	Mitocondria	0.6238	Débil	0.9137	No	0.8913	III	0.5831	2.6088	LD50, mol/kg	CC(C)C1=C(C=C(CNC2=C(C)C3=C(C=C2)N=C(NC2CC2)N=C3)C=C1)C(=O)OCCCCC1=CC=C(N)N=C1
	124	Zc0C0l1	0.536967	Sí	0.5799	Sí	0.9964	No	0.5377	Sí	0.7291	Mitocondria	0.5732	Débil	0.8067	No	0.9072	III	0.6607	2.5222	LD50, mol/kg	CC(C)C1=CC=C(CNC2=C(C)C3=C(C=C2)N=C(NC2CC2)N=C3)C=C1OC1=CC(N)=NC(CO)=C1
	125	Zc0Am0	0.60115	Sí	0.7873	Sí	1	Sí	0.5	Sí	0.6233	Mitocondria	0.684	Débil	0.9098	No	0.9033	III	0.6298	2.5792	LD50, mol/kg	CC(C)C1=CC=C(CNC2=C(C)C3=C(C=C2)N=C(NC2CC2)N=C3)C=C1C(=O)OC1=CC(N)=NC=C1
	126	Zc0Am1	0.588567	Sí	0.8066	Sí	0.9971	No	0.5684	Sí	0.6859	Mitocondria	0.4666	Débil	0.9655	No	0.8938	III	0.5543	2.6475	LD50, mol/kg	CC(C)C1=CC=C(CNC2=C(C)C3=C(C=C2)N=C(NC2CC2)N=C3)C=C1C(=O)OCC1=CC(N)=NC=C1
	127	Zc0Am2	0.5897	Sí	0.8278	Sí	0.9955	No	0.5694	Sí	0.6905	Mitocondria	0.5683	Débil	0.9386	No	0.9042	III	0.5626	2.6328	LD50, mol/kg	CC(C)C1=CC=C(CNC2=C(C)C3=C(C=C2)N=C(NC2CC2)N=C3)C=C1C(=O)OCCC1=CC(N)=NC=C1
	128	Zc0Am3	0.589667	Sí	0.8276	Sí	0.9955	No	0.5694	Sí	0.6905	Mitocondria	0.5683	Débil	0.9386	No	0.9042	III	0.5626	2.6328	LD50, mol/kg	CC(C)C1=CC=C(CNC2=C(C)C3=C(C=C2)N=C(NC2CC2)N=C3)C=C1C(=O)OCCCC1=CC(N)=NC=C1
	129	Zc0Am4	0.57155	Sí	0.7972	Sí	0.9958	No	0.5924	Sí	0.7457	Mitocondria	0.6028	Débil	0.9196	No	0.9004	III	0.562	2.644	LD50, mol/kg	CC(C)C1=CC=C(CNC2=C(C)C3=C(C=C2)N=C(NC2CC2)N=C3)C=C1C(=O)OCCCCC1=CC(N)=NC=C1
	130	Zc0Ap0	0.581183	Sí	0.7105	Sí	1	No	0.5088	Sí	0.6722	Mitocondria	0.548	Débil	0.9227	No	0.916	III	0.6101	2.6499	LD50, mol/kg	CC(C)C1=CC=C(CNC2=C(C)C3=C(C=C2)N=C(NC2CC2)N=C3)C=C1C(=O)OC1=CC=CN=C1N
	131	Zc0Ap1	0.5957	Sí	0.7684	Sí	1	No	0.5498	Sí	0.6178	Mitocondria	0.5213	Débil	0.952	No	0.8756	III	0.596	2.5768	LD50, mol/kg	CC(C)C1=CC=C(CNC2=C(C)C3=C(C=C2)N=C(NC2CC2)N=C3)C=C1C(=O)OCC1=CC=CN=C1N
	132	Zc0Ap2	0.589667	Sí	0.8276	Sí	0.9955	No	0.5694	Sí	0.6905	Mitocondria	0.5683	Débil	0.9386	No	0.9042	III	0.5626	2.6328	LD50, mol/kg	CC(C)C1=CC=C(CNC2=C(C)C3=C(C=C2)N=C(NC2CC2)N=C3)C=C1C(=O)OCCC1=CC=CN=C1N
	133	Zc0Ap3	0.589667	Sí	0.8276	Sí	0.9955	No	0.5694	Sí	0.6905	Mitocondria	0.5683	Débil	0.9386	No	0.9042	III	0.5626	2.6328	LD50, mol/kg	CC(C)C1=CC=C(CNC2=C(C)C3=C(C=C2)N=C(NC2CC2)N=C3)C=C1C(=O)OCCCC1=CC=CN=C1N
	134	Zc0Ap4	0.57155	Sí	0.7972	Sí	0.9958	No	0.5924	Sí	0.7457	Mitocondria	0.6028	Débil	0.9196	No	0.9004	III	0.562	2.644	LD50, mol/kg	CC(C)C1=CC=C(CNC2=C(C)C3=C(C=C2)N=C(NC2CC2)N=C3)C=C1C(=O)OCCCCC1=CC=CN=C1N
	135	Zc0As0	0.629933	Sí	0.8453	Sí	1	No	0.5581	Sí	0.5528	Mitocondria	0.5576	Débil	0.9802	No	0.9056	III	0.6013	2.5664	LD50, mol/kg	CC(C)C1=C(C=C(CNC2=C(C)C3=CN=C(NC4CC4)N=C3C=C2)C=C1)C(=O)OC1=CC=CC(N)=N1
	136	Zc0As1	0.567233	Sí	0.6857	Sí	1	No	0.572	Sí	0.7019	Mitocondria	0.482	Débil	0.9623	No	0.9044	III	0.5529	2.6267	LD50, mol/kg	CC(C)C1=C(C=C(CNC2=C(C)C3=CN=C(NC4CC4)N=C3C=C2)C=C1)C(=O)OCC1=CC=CC(N)=N1
	137	Zc0As2	0.589667	Sí	0.8276	Sí	0.9955	No	0.5594	Sí	0.6905	Mitocondria	0.5683	Débil	0.9386	No	0.9042	III	0.5626	2.6328	LD50, mol/kg	CC(C)C1=C(C=C(CNC2=C(C)C3=CN=C(NC4CC4)N=C3C=C2)C=C1)C(=O)OCCC1=CC=CN=C1N
	138	Zc0As3	0.589667	Sí_x001D_	0.8276	Sí	0.9955	No	0.5694	Sí	0.6905	Mitocondria	0.5683	Débil	0.9386	No	0.9042	III	0.5626	2.6328	LD50, mol/kg	CC(C)C1=C(C=C(CNC2=C(C)C3=CN=C(NC4CC4)N=C3C=C2)C=C1)C(=O)OCCCC1=CC=CC(N)=N1
	139	Zc0As4	0.5708	Sí_x001D_	0.7927	Sí	0.9958	No	0.5924	Sí	0.7457	Mitocondria	0.6028	Débil	0.9196	No	0.9004	III	0.562	2.644	LD50, mol/kg	CC(C)C1=C(C=C(CNC2=C(C)C3=CN=C(NC4CC4)N=C3C=C2)C=C1)C(=O)OCCCCC1=CC=CC(N)=N1
	140	Zc0B0l1	0.345517	No	0.7175	Sí	1	No	0.5549	Sí	0.7001	Mitocondria	0.7049	Débil	0.9424	No	0.9077	III	0.6406	2.5138	LD50, mol/kg	CC(C)C1=CC=C(CNC2=C(C)C3=C(C=C2)N=C(NC2CC2)N=C3)C=C1OC1=CC(N)=NC(=C1)C(O)=O
	141	Zd0Ad0	0.597483	Sí	0.8125	Sí	1	No	0.5278	Sí	0.6462	Mitocondria	0.5433	Débil	0.8678	No	0.9339	III	0.6169	2.5889	LD50, mol/kg	CC1=C(NCC2=CC=C(C=C2)C(=O)OC2=CC=C(N)N=C2)C=CC2=NC(NC3CC3)=NC=C12
	142	Zd0Ad1	0.6124	Sí	0.8612	Sí	1	No	0.5552	Sí	0.5893	Mitocondria	0.5569	Débil	0.9192	No	0.9028	III	0.5805	2.5269	LD50, mol/kg	CC1=C(NCC2=CC=C(C=C2)C(=O)OCC2=CC=C(N)N=C2)C=CC2=NC(NC3CC3)=NC=C12
	143	Zd0Ad2	0.607567	Sí	0.9035	Sí	1	No	0.5458	Sí	0.6296	Mitocondria	0.6109	Débil	0.8865	No	0.9185	III	0.5665	2.5659	LD50, mol/kg	CC1=C(NCC2=CC=C(C=C2)C(=O)OCCC2=CC=C(N)N=C2)C=CC2=NC(NC3CC3)=NC=C12
	144	Zd0Ad3	0.607567	Sí	0.9035	Sí	1	No	0.5458	Sí	0.6296	Mitocondria	0.6109	Débil	0.8865	No	0.9185	III	0.5665	2.5659	LD50, mol/kg	CC1=C(NCC2=CC=C(C=C2)C(=O)OCCCC2=CC=C(N)N=C2)C=CC2=NC(NC3CC3)=NC=C12
	145	Zd0Ad4	0.588383	Sí	0.8864	Sí	1	No	0.5729	Sí	0.693	Mitocondria	0.6357	Débil	0.8536	No	0.9173	III	0.566	2.5804	LD50, mol/kg	CC1=C(NCC2=CC=C(C=C2)C(=O)OCCCCC2=CC=C(N)N=C2)C=CC2=NC(NC3CC3)=NC=C12
	146	Zd0C0l1	0.547133	Sí	0.7015	Sí	0.9966	No	0.5657	Sí	0.7044	Mitocondria	0.5466	Débil	0.696	No	0.9228	III	0.6703	2.4481	LD50, mol/kg	CC1=C(NCC2=CC=C(OC3=CC(CO)=NC(N)=C3)C=C2)C=CC2=NC(NC3CC3)=NC=C12
	147	Zd0Am0	0.61315	Sí	0.8628	Sí	1	No	0.5261	Sí	0.5945	Mitocondria	0.5993	Débil	0.8472	No	0.9249	III	0.6385	2.5072	LD50, mol/kg	CC1=C(NCC2=CC=C(C=C2)C(=O)OC2=CC=NC(N)=C2)C=CC2=NC(NC3CC3)=NC=C12
	148	Zd0Am1	0.602717	Sí	0.8914	Sí	0.9973	No	0.5757	Sí	0.6571	Mitocondria	0.499	Débil	0.9382	No	0.9167	III	0.5298	2.6026	LD50, mol/kg	CC1=C(NCC2=CC=C(C=C2)C(=O)OCC2=CC=NC(N)=C2)C=CC2=NC(NC3CC3)=NC=C12
	149	Zd0Am2	0.60075	Sí	0.9081	Sí	0.9957	No	0.5756	Sí	0.6616	Mitocondria	0.5949	Débil	0.8941	No	0.9266	III	0.5416	2.6081	LD50, mol/kg	CC1=C(NCC2=CC=C(C=C2)C(=O)OCCC2=CC=NC(N)=C2)C=CC2=NC(NC3CC3)=NC=C12
	150	Zd0Am3	0.60075	Sí	0.9081	Sí	0.9957	No	0.5756	Sí	0.6616	Mitocondria	0.5949	Débil	0.8941	No	0.9266	III	0.5416	2.6018	LD50, mol/kg	CC1=C(NCC2=CC=C(C=C2)C(=O)OCCCC2=CC=NC(N)=C2)C=CC2=NC(NC3CC3)=NC=C12
	151	Zd0Am4	0.58215	Sí	0.891	Sí	0.996	No	0.6017	Sí	0.7231	Mitocondria	0.6241	Débil	0.863	No	0.9244	III	0.5416	2.6143	LD50, mol/kg	CC1=C(NCC2=CC=C(C=C2)C(=O)OCCCCC2=CC=NC(N)=C2)C=CC2=NC(NC3CC3)=NC=C12
	152	Zd0Ap0	0.597483	Sí	0.8125	Sí	1	No	0.5278	Sí	0.6462	Mitocondria	0.5433	Débil	0.8678	No	0.9339	III	0.6169	2.5889	LD50, mol/kg	CC1=C(NCC2=CC=C(C=C2)C(=O)OC2=C(N)N=CC=C2)C=CC2=NC(NC3CC3)=NC=C12
	153	Zd0Ap1	0.6574	Sí	0.8612	Sí	1	No	0.5552	Sí	0.5893	Mitocondria	0.5569	Débil	0.9192	No	0.9028	III	0.8505	2.5269	LD50, mol/kg	CC1=C(NCC2=CC=C(C=C2)C(=O)OCC2=C(N)N=CC=C2)C=CC2=NC(NC3CC3)=NC=C12
	154	Zd0Ap2	0.600733	Sí	0.9081	Sí	0.9957	No	0.5756	Sí	0.6616	Mitocondria	0.5949	Débil	0.8941	No	0.9266	III	0.5415	2.6018	LD50, mol/kg	CC1=C(NCC2=CC=C(C=C2)C(=O)OCCC2=C(N)N=CC=C2)C=CC2=NC(NC3CC3)=NC=C12
	155	Zd0Ap3	0.60075	Sí	0.9081	Sí	0.9957	No	0.5756	Sí	0.6616	Mitocondria	0.5949	Débil	0.8941	No	0.9266	III	0.5416	2.6018	LD50, mol/kg	CC1=C(NCC2=CC=C(C=C2)C(=O)OCCCC2=C(N)N=CC=C2)C=CC2=NC(NC3CC3)=NC=C12
	156	Zd0Ap4	0.58215	Sí	0.891	Sí	0.996	No	0.6017	Sí	0.7231	Mitocondria	0.6241	Débil	0.863	No	0.9244	III	0.5416	2.6143	LD50, mol/kg	CC1=C(NCC2=CC=C(C=C2)C(=O)OCCCCC2=C(N)N=CC=C2)C=CC2=NC(NC3CC3)=NC=C12
	157	Zd0As0	0.647883	Sí	0.9164	Sí	1	No	0.5638	Sí	0.5221	Mitocondria	0.5967	Débil	0.9643	No	0.9277	III	0.601	2.5115	LD50, mol/kg	CC1=C(NCC2=CC=C(C=C2)C(=O)OC2=CC=CC(N)=N2)C=CC2=NC(NC3CC3)=NC=C12
	158	Zd0As1	0.588467	Sí	0.8099	Sí	1	No	0.5774	Sí	0.6726	Mitocondria	0.5099	Débil	0.9367	No	0.9245	III	0.5323	2.5786	LD50, mol/kg	CC1=C(NCC2=CC=C(C=C2)C(=O)OCC2=CC=CC(N)=N2)C=CC2=NC(NC3CC3)=NC=C12
	159	Zd0As2	0.600967	Sí	0.885	Sí	0.9947	No	0.5827	Sí	0.6285	Mitocondria	0.6221	Débil	0.8671	No	0.9232	III	0.5643	2.5488	LD50, mol/kg	CC1=C(NCC2=CC=C(C=C2)C(=O)OCCC2=CC=CC(N)=N2)C=CC2=NC(NC3CC3)=NC=C12
	160	Zd0As3	0.61575	Sí	0.9081	Sí	0.9957	No	0.5756	Sí	0.6616	Mitocondria	0.5949	Débil	0.9841	No	0.9266	III	0.5416	2.6018	LD50, mol/kg	CC1=C(NCC2=CC=C(C=C2)C(=O)OCCCC2=CC=CC(N)=N2)C=CC2=NC(NC3CC3)=NC=C12
	161	Zd0As4	0.58215	Sí	0.891	Sí	0.996	No	0.6017	Sí	0.7231	Mitocondria	0.6241	Débil	0.863	No	0.9244	III	0.5416	2.6143	LD50, mol/kg	CC1=C(NCC2=CC=C(C=C2)C(=O)OCCCCC2=CC=CC(N)=N2)C=CC2=NC(NC3CC3)=NC=C12
	162	Zd0B0l1	0.3646	No	0.6198	Sí	1	No	0.5851	Sí	0.6692	Mitocondria	0.7078	Débil	0.904	No	0.9255	III	0.6471	2.4588	LD50, mol/kg	CC1=C(NCC2=CC=C(OC3=CC(=NC(N)=C3)C(O)=O)C=C2)C=CC2=NC(NC3CC3)=NC=C12
	163	Wa0E0	0.528817	Si	0.5114	Si	0.9495	No	0.7167	Si	0.7599	Mitocondria	0.4863	Débil	0.9014	No	0.9295	III	0.641	2.3415	LD50, mol/kg	NC1=NC2=C(C=C1)C=CC(NC(=O)C1=C(OC3=CC=C(C=N3)C(=O)N3CCCC(O)C3)C=CC=C1)=C2
	164	Wa0F0	0.527317	Si	0.5114	Si	0.9495	No	0.7167	Si	0.7599	Mitocondria	0.4863	Débil	0.9014	No	0.9205	III	0.641	2.3415	LD50, mol/kg	NC1=NC=CC2=C1C=C(NC(=O)C1=C(OC3=CC=C(C=N3)C(=O)N3CCCC(O)C3)C=CC=C1)C=C2
	165	Wa0G0	0.30845	No	0.6711	Si	0.977	No	0.6887	Si	0.7629	Mitocondria	0.5881	Débil	0.7462	No	0.9284	III	0.6331	2.2934	LD50, mol/kg	NC1=NC2=C(C=CC(NC(=O)C3=C(OC4=CC=C(C=N4)C(=O)N4CCCC(O)C4)C=CC=C3)=C2)C=N1
	166	Wa0H1	0.297117	No	0.8473	Si	0.8995	No	0.7904	Si	0.7019	Mitocondria	0.6993	Débil	0.9008	No	0.9021	III	0.6295	2.2807	LD50, mol/kg	NCC1=CC=C(CNC(=O)C2=C(OC3=CC=C(C=N3)C(=O)N3CCCC(O)C3)C=CC=C2)C=C1
	167	Wa0D1	0.28275	No	0.7167	Si	0.9397	No	0.73	Si	0.6973	Mitocondria	0.6298	Débil	0.6382	No	0.8988	III	0.6338	2.3424	LD50, mol/kg	NC1=NC=C(CNC(=O)C2=C(OC3=CC=C(C=N3)C(=O)N3CCCC(O)C3)C=CC=C2)C=N1
	168	Wb0E0	0.5821	Si	0.8633	Si	0.9061	No	0.7843	Si	0.6831	Núcleo	0.516	Débil	0.8595	No	0.9127	III	0.6341	2.1256	LD50, mol/kg	NC1=NC2=C(C=C1)C=CC(NC(=O)C1CCCN(C1)C(=O)C1=CC=C(OC3=C(CO)C=CC=C3)N=C1)=C2
	169	Wb0F0	0.5821	Si	0.8633	Si	0.9061	No	0.7843	Si	0.6831	Núcleo	0.516	Débil	0.8595	No	0.9127	III	0.6341	2.1256	LD50, mol/kg	NC1=NC2=C(C=C1)C=CC(NC(=O)C1CCCN(C1)C(=O)C1=CC=C(OC3=C(CO)C=CC=C3)N=C1)=C2
	170	Wb0G0	0.536367	Si	0.7634	Si	0.9561	No	0.7577	Si	0.6866	Mitocondria	0.5095	Débil	0.6593	No	0.9113	III	0.6147	2.0872	LD50, mol/kg	NC1=NC2=C(C=CC(NC(=O)C3CCCN(C3)C(=O)C3=CC=C(OC4=C(CO)C=CC=C4)N=C3)=C2)C=N1
	171	Wb0H1	0.534233	Sí	0.5634	Si	0.8385	No	0.768	Si	0.6272	Mitocondria	0.7143	Débil	0.922	No	0.912	III	0.5967	2.1478	LD50, mol/kg	NCC1=CC=C(CNC(=O)C2CCCN(C2)C(=O)C2=CC=C(OC3=C(CO)C=CC=C3)N=C2)C=C1
	172	Wb0D21	0.541017	Sí	0.7404	Sí	0.901	No	0.7139	Sí	0.6224	Mitocondria	0.6402	Débil	0.6974	No	0.9105	III	0.6192	2.163	LD50, mol/kg	NC1=NC=C(CNC(=O)C2CCCN(C2)C(=O)C2=CC=C(OC3=C(CO)C=CC=C3)N=C2)C=N1
	173	Wc0E0	0.5821	Sí	0.8633	Sí	0.9061	No	0.7843	Sí	0.6831	Núcleo	0.516	Débil	0.8595	No	0.9127	III	0.6341	2.1256	LD50, mol/kg	NC1=CC=C2C=CC(NC(=O)C3=CC(OC4=CC=C(C=N4)C(=O)N4CCCC(CO)C4)=C(CO)C=C3)=CC2=N1
	174	Wc0F0	0.5821	Sí	0.8633	Sí	0.9061	No	0.7843	Sí	0.6831	Núcleo	0.516	Débil	0.8595	No	0.9127	III	0.6341	2.1256	LD50, mol/kg	NC1=C2C=C(NC(=O)C3=CC(OC4=CC=C(C=N4)C(=O)N4CCCC(CO)C4)=C(CO)C=C3)C=CC2=CC=N1
	175	Wc0G0	0.536367	Sí	0.7634	Sí	0.9561	No	0.7577	Sí	0.6866	Mitocondria	0.5095	Débil	0.6593	No	0.9113	III	0.6147	2.0872	LD50, mol/kg	NC1=NC=C2C=CC(NC(=O)C3=CC(OC4=CC=C(C=N4)C(=O)N4CCCC(CO)C4)=C(CO)C=C3)=CC2=N1
	176	Wc0H1	0.534233	Sí	0.5634	Sí	0.8385	No	0.768	Sí	0.6272	Mitocondria	0.7143	Débil	0.922	No	0.912	III	0.5967	2.1478	LD50, mol/kg	NCC1=CC=C(CNC(=O)C2=CC(OC3=CC=C(C=N3)C(=O)N3CCCC(CO)C3)=C(CO)C=C2)C=C1
	177	Wc0D21	0.541017	Sí	0.7404	Sí	0.901	No	0.7139	Sí	0.6224	Mitocondria	0.6402	Débil	0.6974	No	0.9105	III	0.6192	2.163	LD50, mol/kg	NC1=NC=C(CNC(=O)C2=CC(OC3=CC=C(C=N3)C(=O)N3CCCC(CO)C3)=C(CO)C=C2)C=N1
	178	Xa0E0	0.643333	Sí	0.8895	Sí	0.9721	No	0.6065	Sí	0.5069	Núcleo	0.4397	Débil	0.9884	No	0.9083	III	0.6086	2.4422	LD50, mol/kg	COC1=CC=C(C=C1CC(=O)NC1=CC=C2C=CC(N)=NC2=C1)C(=O)C1CC2=C(O1)C=CC=C2
	179	Xa0F0	0.637683	Sí	0.8978	Sí	0.9623	No	0.6061	Sí	0.537	Núcleo	0.4818	Débil	0.9836	No	0.9126	III	0.6068	2.4612	LD50, mol/kg	COC1=CC=C(C=C1CC(=O)NC1=CC=C2C=CN=C(N)C2=C1)C(=O)C1CC2=C(O1)C=CC=C2
	180	Xa0G0	0.633933	Sí	0.7946	Sí	0.9875	No	0.5844	Sí	0.5093	Mitocondria	0.4316	Débil	0.9643	No	0.9155	III	0.651	2.4454	LD50, mol/kg	COC1=CC=C(C=C1CC(=O)NC1=CC=C2C=NC(N)=NC2=C1)C(=O)C1CC2=C(O1)C=CC=C2
	181	Xa0H1	0.59945	Sí	0.8321	Sí	0.985	No	0.6432	Sí	0.7431	Mitocondria	0.4809	Débil	0.9789	No	0.8686	III	0.6752	2.4045	LD50, mol/kg	COC1=CC=C(C=C1CC(=O)NCC1=CC=C(CN)C=C1)C(=O)C1CC2=C(O1)C=CC=C2
	182	Xa0D21	0.608717	Sí	0.814	Sí	0.9951	No	0.6225	Sí	0.6425	Mitocondria	0.3839	Débil	0.9414	No	0.8862	III	0.6581	2.4398	LD50, mol/kg	COC1=CC=C(C=C1CC(=O)NCC1=CN=C(N)N=C1)C(=O)C1CC2=C(O1)C=CC=C2
	183	Xb0E0	0.628783	Sí	0.9096	Sí	0.9787	No	0.5852	Sí	0.5614	Mitocondria	0.3672	Débil	0.9928	No	0.8959	III	0.5571	2.5028	LD50, mol/kg	CCC1=CC(=CC=C1OC)C(=O)C1CC2=C(O1)C=C(C=C2)C(=O)NC1=CC2=NC(N)=CC=C2C=C1
	184	Xb0F0	0.632967	Sí	0.9069	Sí	0.9711	No	0.5811	Sí	0.5314	Mitocondria	0.3833	Débil	0.9899	No	0.8993	III	0.562	2.5297	LD50, mol/kg	CCC1=CC(=CC=C1OC)C(=O)C1CC2=C(O1)C=C(C=C2)C(=O)NC1=CC2=C(N)N=CC=C2C=C1
	185	Xb0G0	0.812117	Sí	0.8333	Sí	0.9905	No	0.5622	No	0.5595	Mitocondria	0.4823	Débil	0.9779	No	0.9046	III	0.6069	2.529	LD50, mol/kg	CCC1=CC(=CC=C1OC)C(=O)C1CC2=C(O1)C=C(C=C2)C(=O)NC1=CC2=NC(N)=NC=C2C=C1
	186	Xb0H1	0.6083	Sí	0.8287	Sí	0.9878	No	0.5848	Sí	0.6233	Mitocondria	0.554	Débil	0.9903	No	0.8303	III	0.636	2.4953	LD50, mol/kg	CCC1=CC(=CC=C1OC)C(=O)C1CC2=C(O1)C=C(C=C2)C(=O)NCC1=CC=C(CN)C=C1
	187	Xb0D21	0.637567	Sí	0.8644	Sí	0.996	No	0.5967	Sí	0.5106	Mitocondria	0.4635	Débil	0.9726	No	0.8788	III	0.6242	2.5007	LD50, mol/kg	CCC1=CC(=CC=C1OC)C(=O)C1CC2=C(O1)C=C(C=C2)C(=O)NCC1=CN=C(N)N=C1
	188	Ya0E0	0.569683	Sí	0.9216	Sí	0.9954	No	0.7395	Sí	0.7449	Mitocondria	0.3626	Débil	0.8304	No	0.9089	III	0.5067	2.6218	LD50, mol/kg	NC1=NC2=CC(NC(=O)C(N3CCN(CC3)C(=O)\C=C\C3=CC=CC=C3Cl)C3=CC=C(F)C=C3)=CC=C2C=C1
	189	Ya0G0	0.525367	Sí	0.8288	Sí	1	No	0.7415	Sí	0.7489	Mitocondria	0.4822	Débil	0.6089	No	0.9202	III	0.5432	2.6369	LD50, mol/kg	NC1=NC2=CC(NC(=O)C(N3CCN(CC3)C(=O)\C=C\C3=CC=CC=C3Cl)C3=CC=C(F)C=C3)=CC=C2C=N1
	190	Ya0H1	0.572283	Sí	0.957	Sí	0.9812	No	0.7306	Sí	0.7604	Mitocondria	0.7653	Débil	0.7641	No	0.8936	III	0.5982	2.6321	LD50, mol/kg	NCC1=CC=C(CNC(=O)C(N2CCN(CC2)C(=O)\C=C\C2=CC=CC=C2Cl)C2=CC=C(F)C=C2)C=C1
	191	Ya0D21	0.35545	Sí	0.8751	Sí	0.9944	No	0.762	Sí	0.6809	Mitocondria	0.5441	Fuerte	0.5156	No	0.8953	III	0.5644	2.6694	LD50, mol/kg	NC1=NC=C(CNC(=O)C(N2CCN(CC2)C(=O)\C=C\C2=CC=CC=C2Cl)C2=CC=C(F)C=C2)C=N1
	192	Yb0E0	0.556	Sí	0.953	Sí	0.9941	No	0.7369	Sí	0.7106	Nucleo	0.4498	Débil	0.7437	No	0.8892	III	0.4666	2.5936	LD50, mol/kg	NC1=NC2=CC(NC(=O)C3=CC=C(\C=C\C(=O)N4CCN(CC5=CC=C(F)C=C5)CC4)C(Cl)=C3)=CC=C2C=C1
	193	Yb0F0	0.53775	Sí	0.9691	Sí	0.9918	No	0.7155	Sí	0.7324	Nucleo	0.4208	Débil	0.6681	No	0.8962	III	0.4337		LD50, mol/kg	NC1=NC=CC2=CC=C(NC(=O)C3=CC=C(\C=C\C(=O)N4CCN(CC5=CC=C(F)C=C5)CC4)C(Cl)=C3)C=C12
	194	Yb0G0	0.34775	Sí	0.8982	Sí	0.9974	No	0.7334	Sí	0.7149	Mitocondria	0.4446	Fuerte	0.5193	No	0.9042	III	0.5209	2.5899	LD50, mol/kg	NC1=NC2=CC(NC(=O)C3=CC=C(\C=C\C(=O)N4CCN(CC5=CC=C(F)C=C5)CC4)C(Cl)=C3)=CC=C2C=N1
	195	Yb0H1	0.5561	Sí	0.9787	Sí	0.9866	No	0.6977	Sí	0.8418	Mitocondria	0.7321	Débil	0.7651	No	0.876	III	0.572	2.6019	LD50, mol/kg	NCC1=CC=C(CNC(=O)C2=CC=C(\C=C\C(=O)N3CCN(CC4=CC=C(F)C=C4)CC3)C(Cl)=C2)C=C1
	196	Yb0D21	0.368367	Sí	0.9365	Sí	0.996	No	0.7279	Sí	0.6326	Mitocondria	0.5001	Fuerte	0.5146	No	0.8803	III	0.5446	2.6277	LD50, mol/kg	NC1=NC=C(CNC(=O)C2=CC=C(\C=C\C(=O)N3CCN(CC4=CC=C(F)C=C4)CC3)C(Cl)=C2)C=N1
	197	Za0E0	0.61985	Sí	0.7847	Sí	1	No	0.6365	Sí	0.5734	Mitocondria	0.4734	Débil	0.9805	No	0.9083	III	0.619	2.667	LD50, mol/kg	CC(C)C1=CC=C(CNC2=CC=C3N=C(NC4CC4)N=CC3=C2C(=O)NC2=CC=C3C=CC(N)=NC3=C2)C=C1
	198	Za0F0	0.61985	Sí	0.7847	Sí	1	No	0.6365	Sí	0.5734	Mitocondria	0.4734	Débil	0.9805	No	0.9083	III	0.619	2.667	LD50, mol/kg	CC(C)C1=CC=C(CNC2=CC=C3N=C(NC4CC4)N=CC3=C2C(=O)NC2=CC=C3C=CN=C(N)C3=C2)C=C1
	199	Za0G0	0.604583	Sí	0.6641	Sí	0.9967	No	0.6304	Sí	0.5733	Mitocondria	0.542	Débil	0.9775	No	0.9081	III	0.6544	2.6053	LD50, mol/kg	CC(C)C1=CC=C(CNC2=CC=C3N=C(NC4CC4)N=CC3=C2C(=O)NC2=CC=C3C=NC(N)=NC3=C2)C=C1
	200	Za0H1	0.583667	Sí	0.6064	Sí	0.9949	No	0.6398	Sí	0.6202	Mitocondria	0.4647	Débil	0.9688	No	0.9019	III	0.6502	2.5993	LD50, mol/kg	CC(C)C1=CC=C(CNC2=C(C(=O)NCC3=CC=C(CN)C=C3)C3=C(C=C2)N=C(NC2CC2)N=C3)C=C1
	201	Za0D21	0.583667	Sí	0.6064	Sí	0.9949	No	0.6398	Sí	0.6202	Mitocondria	0.4647	Débil	0.9688	No	0.9019	III	0.6502	2.5993	LD50, mol/kg	CC(C)C1=CC=C(CNC2=C(C(=O)NCC3=CN=C(N)N=C3)C3=C(C=C2)N=C(NC2CC2)N=C3)C=C1
	202	Zb0E0	0.583983	Sí	0.6321	Sí	1	No	0.6677	Sí	0.6677	Mitocondria	0.4893	Débil	0.9889	No	0.9275	III	0.6231	2.707	LD50, mol/kg	CC(C)C1=CC=C(C=C1)C(NC1=CC=C2N=C(NC3CC3)N=CC2=C1C)C(=O)NC1=CC=C2C=CC(N)=NC2=C1
	203	Zb0F0	0.583983	Sí	0.6321	Sí	1	No	0.6677	Sí	0.6677	Mitocondria	0.4893	Débil	0.9889	No	0.9275	III	0.6231	2.707	LD50, mol/kg	CC(C)C1=CC=C(C=C1)C(NC1=CC=C2N=C(NC3CC3)N=CC2=C1C)C(=O)NC1=CC=C2C=CN=C(N)C2=C1
	204	Zb0G0	0.566233	Sí	0.5116	Sí	0.9953	No	0.5095	Sí	0.668	Mitocondria	0.574	Débil	0.9871	No	0.9266	III	0.6448	2.6525	LD50, mol/kg	CC(C)C1=CC=C(C=C1)C(NC1=CC=C2N=C(NC3CC3)N=CC2=C1C)C(=O)NC1=CC=C2C=NC(N)=NC2=C1
	205	Zb0H1	0.341217	No	0.6176	Sí	0.9898	No	0.5876	Sí	0.7975	Mitocondria	0.4589	Débil	0.9658	No	0.9026	III	0.6042	2.6567	LD50, mol/kg	CC(C)C1=CC=C(C=C1)C(NC1=C(C)C2=C(C=C1)N=C(NC1CC1)N=C2)C(=O)NCC1=CC=C(CN)C=C1
	206	Zb0D21	0.210017	Sí	0.5334	No	0.9934	Sí	0.5792	Sí	0.7637	Mitocondria	0.5309	Débil	0.9753	No	0.9093	III	0.5992	2.6584	LD50, mol/kg	CC(C)C1=CC=C(C=C1)C(NC1=C(C)C2=C(C=C1)N=C(NC1CC1)N=C2)C(=O)NCC1=CN=C(N)N=C1
	207	Zc0E0	0.62335	Sí	0.8813	Sí	1	No	0.5708	Sí	0.5938	Mitocondria	0.4665	Débil	0.984	No	0.8905	III	0.5781	2.7539	LD50, mol/kg	CC(C)C1=CC=C(CNC2=CC=C3N=C(NC4CC4)N=CC3=C2C)C=C1C(=O)NC1=CC=C2C=CC(N)=NC2=C1
	208	Zc0F0	0.62335	Sí	0.8813	Sí	1	No	0.5708	Sí	0.5938	Mitocondria	0.4665	Débil	0.984	No	0.8905	III	0.5781	2.7539	LD50, mol/kg	CC(C)C1=CC=C(CNC2=CC=C3N=C(NC4CC4)N=CC3=C2C)C=C1C(=O)NC1=CC=C2C=CN=C(N)C2=C1
	209	Zc0G0	0.615333	Sí	0.8089	Sí	1	No	0.5663	Sí	0.594	Mitocondria	0.5308	Débil	0.9816	No	0.8895	III	0.606	2.6936	LD50, mol/kg	CC(C)C1=CC=C(CNC2=CC=C3N=C(NC4CC4)N=CC3=C2C)C=C1C(=O)NC1=CC=C2C=NC(N)=NC2=C1
	210	Zc0H1	0.5979	Sí	0.7643	Sí	0.9969	No	0.5782	Sí	0.6393	Mitocondria	0.4554	Débil	0.9744	No	0.8824	III	0.6087	2.6936	LD50, mol/kg	CC(C)C1=CC=C(CNC2=C(C)C3=C(C=C2)N=C(NC2CC2)N=C3)C=C1C(=O)NCC1=CC=C(CN)C=C1
	211	Zc0D21	0.5979	Sí	0.7643	Sí	0.9969	No	0.5782	Sí	0.6393	Mitocondria	0.4554	Débil	0.9744	No	0.8824	III	0.6087	2.6936	LD50, mol/kg	CC(C)C1=CC=C(CNC2=C(C)C3=C(C=C2)N=C(NC2CC2)N=C3)C=C1C(=O)NCC1=CN=C(N)N=C1
	212	0HM	0.5527	Sí	0.9252	Sí	0.5743	No	0.6089	Sí	0.532	Núcleo	0.5034	Débil	0.8889	No	0.8877	III	0.5721	2.5762	LD50, mol/kg	NCc1ccc(NC(=O)c2c(O)ccc[n+]2Cc2nccn2Cc2ccccc2)cc1
	213	Siponimod	-	-	-	-	-	-	-	-	-	-	-	-	-	-	-	-	-	-	-
	214	Vorapaxar	0.638333	Sí	0.932	Sí	1	No	0.6149	Sí	0.5729	Mitocondria	0.5536	Débil	0.9205	No	0.9161	III	0.6343	2.6041	LD50, mol/kg	Fc1cccc(c1)c2ccc(nc2)\C=C\[C@H]4[C@H]3[C@@H](C[C@H](NC(=O)OCC)CC3)C[C@H]5C(=O)O[C@@H]([C@@H]45)C
			BBB
			HIA
			P glico
			Human A-go-go
			Carcinógeno
			Toxicidad

## Sheet: CIS and Potency
	Ligand	Name	F	1st MT i	2nd MT i	P	S	CIS	Final value
	185	Xb0G0	294.09	0.969628	0.826874	136.133	0.892815	0.812117	10.5146
	113	Zb0As0	314.268	0.958412	0.794526	138.166	1.55046	0.78495	10.4141
	48	Xb0As0	269.364	0.978475	0.857263	130.45	0.477817	0.826717	10.3848
	45	Xb0Am1	273.377	0.972315	0.83997	128.906	0.699284	0.820217	10.2825
	44	Xb0Am0	261.122	0.981715	0.868773	128.58	0.361754	0.8023	10.1568
	34	Xa0Am0	260.703	0.973823	0.832735	122.06	0.659042	0.830817	10.0702
	32	Xa0Ad1	257.369	0.974467	0.834294	120.804	0.628683	0.833267	10.0331
	35	Xa0Am1	276.706	0.959361	0.79143	121.298	1.35409	0.81685	9.954
	31	Xa0Ad0	253.907	0.968762	0.818068	116.177	0.833125	0.828267	9.80947
	153	Zd0Ap1	269.625	0.994237	0.92273	142.812	0.0693191	0.6574	9.68941
	154	Zd0Ap2	280.842	0.99429	0.925704	149.24	0.0687916	0.600733	9.46857
	102	Zb0C0l1	314.821	0.97538	0.848453	150.42	0.678181	0.5948	9.45884
	183	Xb0E0	291.241	0.979413	0.857851	141.276	0.492078	0.628783	9.42508
	98	Zb0Ad1	319.117	0.971705	0.831956	148.944	0.87605	0.595467	9.41761
	209	Zc0G0	304.872	0.972754	0.828472	141.853	0.822608	0.615333	9.34274
	101	Zb0Ad4	326.214	0.971934	0.825942	151.192	0.920067	0.5767	9.33768
	210	Zc0H1	297.184	0.980281	0.859177	144.51	0.476454	0.5979	9.2953
	173	Wc0E0	284.132	0.992468	0.911621	148.419	0.1092	0.5821	9.29489
	178	Xa0E0	298.954	0.963473	0.801067	133.215	1.25421	0.643333	9.25751
	152	Zd0Ap0	273.581	0.990528	0.904245	141.475	0.143267	0.597483	9.19395
	136	Zc0As1	291.204	0.988521	0.890894	148.064	0.210565	0.567233	9.16443
	77	Za0Ad2	297.71	0.975738	0.840149	140.904	0.666628	0.5934	9.14398
	103	Zb0Am0	306.541	0.966767	0.820795	140.438	1.05402	0.594783	9.13949
	111	Zb0Ap3	323.954	0.954101	0.781941	139.538	1.87196	0.595817	9.11805
	211	Zc0D21	298.645	0.972149	0.829198	138.99	0.820227	0.5979	9.11605
	143	Zd0Ad2	269.349	0.988255	0.888841	136.599	0.203027	0.607567	9.11005
	127	Zc0Am2	300.806	0.969593	0.832654	140.21	0.883708	0.5897	9.09296
	148	Zd0Am1	275.162	0.985291	0.876199	137.15	0.289289	0.602717	9.09189
	116	Zb0As3	316.765	0.957938	0.79145	138.656	1.60425	0.595817	9.08918
	97	Zb0Ad0	305.944	0.966854	0.810328	138.389	1.11049	0.5968	9.08795
	181	Xa0H1	286.444	0.978531	0.848473	137.307	0.537991	0.59945	9.07241
	142	Zd0Ad1	264.059	0.9887	0.891579	134.389	0.186773	0.6124	9.07194
	207	Zc0E0	300.009	0.959994	0.792881	131.841	1.43521	0.62335	9.06549
	201	Za0D21	299.712	0.974	0.833888	140.543	0.747337	0.583667	9.05706
	99	Zb0Ad2	318.153	0.95641	0.783543	137.652	1.73313	0.595817	9.05623
	135	Zc0As0	269.325	0.977959	0.851297	129.455	0.509633	0.629933	9.03038
	184	Xb0F0	285.15	0.963663	0.811356	128.721	1.12851	0.632967	9.02642
	180	Xa0G0	291.823	0.960543	0.791881	128.155	1.38356	0.633933	9.01342
	109	Zb0Ap1	309.938	0.960168	0.793269	136.296	1.47351	0.595467	9.00885
	187	Xb0D21	265.365	0.977225	0.84998	127.258	0.523475	0.637567	9.00754
	197	Za0E0	310.076	0.950355	0.767151	130.519	2.06947	0.61985	8.99458
	117	Zb0As4	329.127	0.931199	0.752688	133.187	3.23326	0.607183	8.99271
	208	Zc0F0	309.102	0.949574	0.764925	129.625	2.11543	0.62335	8.98897
	157	Zd0As0	268.042	0.969443	0.829254	124.409	0.807426	0.647883	8.9779
	200	Za0H1	305.241	0.96564	0.81014	137.866	1.14965	0.583667	8.97039
	100	Zb0Ad3	317.258	0.950442	0.775343	134.981	2.03934	0.595817	8.96792
	179	Xa0F0	289.562	0.956516	0.782147	125.073	1.5837	0.637683	8.93066
	120	Zc0Ad1	285.23	0.974168	0.833434	133.702	0.708576	0.5957	8.92449
	158	Zd0As1	271.056	0.98496	0.878011	135.337	0.287122	0.588467	8.9242
	91	Za0As0	286.438	0.95742	0.797758	126.311	1.42414	0.62985	8.91949
	105	Zb0Am2	318.287	0.945984	0.767972	133.502	2.30317	0.595817	8.91866
	190	Ya0H1	296.085	0.972422	0.835415	138.871	0.775913	0.572283	8.91481
	126	Zc0Am1	280.417	0.978999	0.851604	134.978	0.504559	0.588567	8.91312
	76	Za0Ad1	287.054	0.971553	0.831644	133.908	0.79373	0.592583	8.90796
	125	Zc0Am0	285.078	0.96961	0.825202	131.692	0.874332	0.60115	8.89757
	104	Zb0Am1	316.109	0.948039	0.768625	132.989	2.19417	0.594983	8.8953
	70	Yb0Ap0	281.059	0.982199	0.866296	138.071	0.386205	0.569717	8.86913
	186	Xb0H1	276.079	0.970739	0.834057	129.054	0.773969	0.6083	8.86021
	119	Zc0Ad0	278.576	0.980457	0.856173	135.013	0.452078	0.58125	8.85867
	36	Xa0Ap0	267.895	0.971247	0.8278	124.354	0.765805	0.629967	8.85092
	182	Xa0D21	268.736	0.977448	0.846991	128.451	0.535379	0.608717	8.84253
	130	Zc0Ap0	287.381	0.972176	0.833167	134.392	0.770189	0.581183	8.8378
	150	Zd0Am3	276.513	0.973261	0.833806	129.554	0.709439	0.60075	8.8221
	137	Zc0As2	284.082	0.970845	0.828491	131.923	0.820122	0.589667	8.8199
	56	Ya0Ad1	276.515	0.971323	0.832646	129.117	0.766178	0.60095	8.80867
	108	Zb0Ap0	304.667	0.952408	0.77604	130.009	1.87485	0.5968	8.80847
	71	Yb0Ap1	267.527	0.97401	0.844227	127.008	0.625323	0.608533	8.79138
	114	Zb0As1	313.027	0.94563	0.758913	129.699	2.36892	0.594983	8.78456
	106	Zb0Am3	314.467	0.94395	0.755318	129.447	2.48997	0.595817	8.78219
	144	Zd0Ad3	287.96	0.955055	0.797976	126.704	1.50959	0.607567	8.77387
	131	Zc0Ap1	286.348	0.963441	0.810381	129.077	1.14608	0.5957	8.76874
	81	Za0Am0	292.581	0.953122	0.794023	127.84	1.63106	0.59815	8.74457
	129	Zc0Am4	294.755	0.96295	0.811144	132.924	1.19074	0.57155	8.71622
	133	Zc0Ap3	292.978	0.955213	0.79667	128.722	1.54039	0.589667	8.71224
	199	Za0G0	303.049	0.946505	0.756755	125.323	2.27673	0.604583	8.70449
	69	Yb0Am1	262.701	0.978586	0.855591	126.989	0.46902	0.5964	8.70267
	33	Xa0C0l1	281.109	0.972824	0.829234	130.926	0.753169	0.575067	8.67704
	66	Yb0Ad1	269.214	0.971115	0.825341	124.578	0.784155	0.602117	8.66086
	95	Za0As4	313.811	0.946781	0.771461	132.334	2.20359	0.56645	8.65797
	93	Za0As2	303.017	0.946459	0.770086	127.511	2.15357	0.5876	8.65594
	134	Zc0Ap4	306.445	0.950911	0.775554	130.48	1.94935	0.57155	8.63572
	37	Xa0Ap1	263.347	0.95832	0.789414	115.023	1.33451	0.64815	8.63435
	65	Yb0Ad0	271.539	0.986839	0.884892	136.901	0.237504	0.544467	8.63355
	147	Zd0Am0	264.639	0.966532	0.821142	121.263	0.914609	0.61315	8.62278
	121	Zc0Ad2	292.605	0.94865	0.777195	124.554	1.93281	0.596167	8.61712
	156	Zd0Ap4	268.82	0.975818	0.84197	127.517	0.593102	0.58215	8.61591
	174	Wc0F0	277.351	0.9699	0.820421	127.418	0.865554	0.5821	8.61222
	78	Za0Ad3	310.516	0.937603	0.743146	124.916	2.87327	0.5934	8.60958
	168	Wb0E0	289.18	0.958502	0.793569	126.995	1.43023	0.5821	8.59788
	115	Zb0As2	312.106	0.936987	0.736471	124.346	2.99225	0.59385	8.59317
	132	Zc0Ap2	291.713	0.953082	0.778051	124.892	1.75385	0.589667	8.58164
	75	Za0Ad0	302.022	0.939897	0.756726	124.021	2.54957	0.5934	8.57871
	94	Za0As3	305.344	0.940695	0.754232	125.078	2.56949	0.5876	8.57299
	169	Wb0F0	281.569	0.964218	0.802336	125.764	1.1498	0.5821	8.55612
	123	Zc0Ad4	311.442	0.939028	0.751307	126.857	2.72652	0.5769	8.55474
	86	Za0Ap0	292.556	0.957865	0.790649	127.92	1.48994	0.571433	8.54971
	160	Zd0As3	264.8	0.964074	0.804094	118.515	1.07599	0.61575	8.54259
	141	Zd0Ad0	263.328	0.971471	0.824509	121.776	0.761175	0.597483	8.52989
	198	Za0F0	302.636	0.930004	0.721229	117.198	3.40941	0.61985	8.5232
	128	Zc0Am3	304.025	0.935605	0.750149	123.194	2.82413	0.589667	8.52311
	39	Xa0As1	264.266	0.95631	0.78126	113.992	1.45811	0.636367	8.5171
	124	Zc0C0l1	299.596	0.965155	0.80623	134.596	1.16788	0.536967	8.50139
	59	Ya0Am1	278.55	0.957469	0.786788	121.15	1.45833	0.59655	8.50131
	112	Zb0Ap4	308.386	0.937845	0.749741	125.192	2.76951	0.5767	8.49695
	87	Za0Ap1	289.223	0.944297	0.772214	121.764	2.11874	0.592583	8.49442
	63	Ya0As1	278.44	0.95657	0.784922	120.702	1.50162	0.59655	8.48556
	61	Ya0Ap1	269.698	0.958758	0.787381	117.547	1.36541	0.605867	8.43906
	23	Wc0C0l1	273.575	0.959255	0.801264	121.402	1.27898	0.58235	8.40823
	139	Zc0As4	306.02	0.935894	0.748876	123.83	2.84428	0.5708	8.40727
	68	Yb0Am0	268.528	0.968543	0.824527	123.809	0.855781	0.56955	8.39734
	188	Ya0E0	311.336	0.936693	0.734865	123.729	3.01708	0.569683	8.39563
	159	Zd0As2	268.999	0.957386	0.787423	117.081	1.40688	0.600967	8.38818
	90	Za0Ap4	298.926	0.939871	0.763484	123.843	2.45441	0.56645	8.37561
	83	Za0Am2	296.819	0.931155	0.747895	119.342	2.97432	0.5876	8.37409
	202	Zb0E0	314.878	0.926177	0.712184	119.914	3.8627	0.583983	8.36824
	175	Wc0G0	280.17	0.972198	0.827851	130.187	0.774184	0.536367	8.35632
	163	Wa0E0	278.755	0.974176	0.84027	131.74	0.663856	0.528817	8.34664
	58	Ya0Am0	274.227	0.957193	0.783723	118.772	1.46579	0.5854	8.3384
	92	Za0As1	290.642	0.950487	0.777421	123.994	1.84927	0.560183	8.33423
	149	Zd0Am2	279.013	0.938022	0.765111	115.611	2.34511	0.60075	8.33388
	88	Za0Ap2	293.004	0.933375	0.747641	118.049	2.84426	0.5876	8.3286
	107	Zb0Am4	322.567	0.912999	0.705921	120.029	4.7648	0.5767	8.3199
	151	Zd0Am4	277.993	0.951656	0.773302	118.114	1.759	0.58215	8.29218
	12	Wb0Ad1	259.982	0.977258	0.844808	123.923	0.529753	0.554483	8.28933
	62	Ya0As0	269.759	0.951556	0.770087	114.127	1.73468	0.601533	8.28561
	84	Za0Am3	297.784	0.92613	0.732743	116.671	3.39421	0.5876	8.27986
	60	Ya0Ap0	272.623	0.951695	0.772683	115.745	1.72831	0.591133	8.27167
	145	Zd0Ad4	270.558	0.950827	0.782825	116.269	1.66816	0.588383	8.27109
	47	Xb0Ap1	273.954	0.967506	0.825408	126.311	0.897297	0.540783	8.26478
	110	Zb0Ap2	316.94	0.908894	0.686428	114.163	5.22759	0.595817	8.24743
	192	Yb0E0	276.899	0.957757	0.797475	122.105	1.36771	0.556	8.23956
	46	Xb0Ap0	270.749	0.97787	0.852771	130.353	0.509314	0.520367	8.23597
	122	Zc0Ad3	297.566	0.917567	0.721248	113.696	3.94771	0.596167	8.23297
	138	Zc0As3	282.459	0.937241	0.751475	114.858	2.54356	0.589667	8.2297
	13	Wb0C0l1	268.93	0.960874	0.79281	118.281	1.25868	0.572467	8.22872
	89	Za0Ap3	300.189	0.918514	0.718603	114.396	3.97408	0.5876	8.19871
	55	Ya0Ad0	266.131	0.95387	0.774593	113.527	1.59768	0.591133	8.19204
	164	Wa0F0	278.831	0.966772	0.815199	126.873	0.988519	0.527317	8.17937
	3	Wa0C0l1	272.155	0.962903	0.800071	121.051	1.16538	0.54765	8.14207
	146	Zd0C0l1	277.872	0.956044	0.789053	121.023	1.48756	0.547133	8.13731
	82	Za0Am1	287.672	0.928575	0.729119	112.448	3.2134	0.587283	8.12644
	177	Wc0D21	258.408	0.971792	0.83177	120.593	0.707971	0.541017	8.07731
	27	Wc0Ap1	269.857	0.962155	0.810317	121.471	1.11842	0.531667	8.0363
	189	Ya0G0	308.052	0.936341	0.735921	122.554	2.9899	0.525367	8.02409
	204	Zb0G0	308.553	0.916827	0.694979	113.509	4.51943	0.566233	8.017
	193	Yb0F0	276.369	0.956737	0.781867	119.359	1.5058	0.53775	8.01156
	73	Yb0As1	274.704	0.921801	0.733838	107.286	3.30106	0.59655	8.00008
	85	Za0Am4	310.572	0.909171	0.690739	112.606	5.03673	0.56645	7.98659
	79	Za0Ad4	311.239	0.893014	0.693328	111.258	5.89571	0.571833	7.97627
	214	Vorapaxar	267.91	0.916944	0.702258	99.6021	3.82509	0.638333	7.97366
	161	Zd0As4	271.375	0.937455	0.74246	109.052	2.52374	0.58215	7.96772
	74	Yb0B0l1	277.701	0.981417	0.862884	135.776	0.408526	0.4662	7.95605
	28	Wc0As0	262.582	0.961942	0.805654	117.49	1.12131	0.531667	7.90353
	212	0HM	275.923	0.941523	0.745635	111.837	2.36957	0.5527	7.86207
	20	Wb0B0l1	264.82	0.958699	0.787274	115.398	1.34331	0.52745	7.80171
	170	Wb0G0	275.853	0.945289	0.752878	113.346	2.15329	0.536367	7.79711
	155	Zd0Ap3	258.69	0.923825	0.728334	100.494	3.09078	0.60075	7.76992
	203	Zb0F0	308.188	0.891568	0.648703	102.909	6.7778	0.583983	7.75224
	14	Wb0Am0	255.008	0.950576	0.77292	108.172	1.65236	0.554483	7.74465
	171	Wb0H1	254.633	0.956797	0.795335	111.873	1.2999	0.534233	7.73086
	30	Wc0B0l1	273.819	0.945101	0.762929	113.99	2.05754	0.506167	7.5959
	17	Wb0Ap1	256.953	0.927953	0.726274	99.9814	2.92567	0.5704	7.55178
	24	Wc0Am0	256.457	0.943903	0.758832	106.054	2.00314	0.531667	7.50902
	11	Wb0Ad0	258.291	0.942904	0.751178	105.623	2.11857	0.533733	7.5083
	18	Wb0As0	254.246	0.935896	0.735994	101.11	2.48424	0.554483	7.48759
	72	Yb0As0	253.914	0.918991	0.706752	95.2145	3.48253	0.583933	7.45647
	172	Wb0D21	242.745	0.946612	0.772719	102.514	1.70058	0.541017	7.44727
	26	Wc0Ap0	258.745	0.944728	0.768031	108.392	1.91533	0.506167	7.40705
	25	Wc0Am1	253.594	0.938277	0.742968	102.066	2.32281	0.531667	7.36647
	29	Wc0As1	260.131	0.941053	0.752794	106.395	2.18852	0.506167	7.33851
	195	Yb0H1	258.393	0.921366	0.703221	96.6593	3.48148	0.5561	7.33159
	22	Wc0Ad1	258.167	0.929491	0.729625	101.085	2.8415	0.531667	7.33099
	118	Zb0B0l1	317.58	0.954541	0.790699	138.388	1.74456	0.378333	7.2358
	43	Xb0C0l1	279.284	0.97711	0.851808	134.205	0.546966	0.389833	7.2331
	54	XAd0B0l1	269.98	0.978346	0.853342	130.133	0.495017	0.4006	7.22019
	21	Wc0Ad0	250.521	0.941208	0.754056	102.653	2.09141	0.506167	7.20831
	140	Zc0B0l1	305.421	0.981756	0.865625	149.855	0.432298	0.345517	7.19566
	16	Wb0Ap0	252.575	0.920316	0.700783	94.0481	3.47688	0.533733	7.08496
	80	Za0C0l1	314.259	0.970419	0.823903	145.065	0.945127	0.345033	7.07477
	51	Xc0C0l1	265.614	0.976926	0.845414	126.655	0.546985	0.389833	7.02668
	176	Wc0H1	265.797	0.90076	0.665829	92.0368	5.08915	0.534233	7.01207
	196	Yb0D21	263.904	0.976106	0.848367	126.173	0.552045	0.368367	6.81746
	49	Xb0As1	273.172	0.977063	0.850124	131.003	0.54218	0.3524	6.79451
	205	Zb0H1	302.691	0.960579	0.795925	133.612	1.40591	0.341217	6.75208
	53	XAd0C0l1	257.582	0.971618	0.826488	119.423	0.732353	0.378367	6.72202
	42	Xb0Ad1	275.94	0.982317	0.868987	135.994	0.369081	0.331383	6.71313
	191	Ya0D21	277.796	0.964229	0.814409	125.947	1.06477	0.35545	6.69088
	41	Xb0Ad0	265.749	0.982427	0.870378	131.195	0.349498	0.335933	6.63874
	96	Za0B0l1	315.215	0.952555	0.775029	134.355	1.9425	0.32125	6.56975
	162	Zd0B0l1	279.946	0.946559	0.758476	116.039	2.08617	0.3646	6.50444
	194	Yb0G0	276.23	0.954945	0.793816	120.895	1.48153	0.34775	6.48392
	165	Wa0G0	274.138	0.971863	0.83547	128.512	0.732702	0.30845	6.296
	15	Wb0Am1	262.281	0.950532	0.770247	110.867	1.72104	0.3492	6.22212
	166	Wa0H1	267.389	0.980359	0.857781	129.821	0.431219	0.297117	6.21064
	10	Wa0B0l1	276.886	0.966079	0.810774	125.214	1.02609	0.2853	5.97692
	6	Wa0Ap0	253.378	0.963795	0.810572	114.284	1.00328	0.312167	5.97291
	167	Wa0D1	256.422	0.980176	0.854793	124.04	0.42616	0.28275	5.92218
	67	Yb0C0l1	287.953	0.982177	0.862354	140.811	0.407843	0.248367	5.91377
	38	Xa0As0	266.657	0.94789	0.759242	110.798	1.93151	0.310217	5.8627
	57	Ya0C0l1	274.227	0.98692	0.883557	138.06	0.24115	0.248367	5.85571
	4	Wa0Am0	253.665	0.957119	0.783509	109.827	1.35957	0.312167	5.85529
	2	Wa0Ad1	260.744	0.964153	0.803435	116.614	1.06076	0.282633	5.74099
	8	Wa0As0	237.063	0.957062	0.786622	103.041	1.254	0.312167	5.6715
	1	Wa0Ad0	239.663	0.953097	0.77319	101.968	1.47199	0.312167	5.6419
	19	Wb0As1	261.429	0.914717	0.691732	95.5033	3.9681	0.326583	5.58478
	5	Wa0Am1	261.072	0.948997	0.764394	109.341	1.81128	0.282633	5.55908
	9	Wa0As1	257.251	0.94382	0.752713	105.515	2.06339	0.2853	5.48667
	7	Wa0Ap1	251.046	0.949733	0.766255	105.479	1.70302	0.282633	5.46004
	206	Zb0D21	303.086	0.963335	0.806125	135.889	1.24389	0.210017	5.34219
	50	Xb0B0l1	282.087	0.974815	0.842313	133.726	0.646792	0.0806667	3.2844
	40	Xa0B0l1	281.282	0.968287	0.815624	128.255	0.949562	0.0764167	3.13063
	52	Xc0B0l1	271.855	0.950017	0.764979	114.066	1.84375	0.0806667	3.03337
	64	Ya0B0l1	286.763	0.966176	0.811916	129.876	1.05328	0.0348167	2.12647
	213	Siponimod	280.948	0.957643	0.787693	122.356	1.45864	0.01	1.10615
